# Supplementary material for: Alterations in genes associated with cytosolic RNA sensing in whole blood are associated with coronary microvascular disease in SLE
Source: Sci Rep. 2025 Jan 19;15:2457. doi: 10.1038/s41598-024-82190-4 (PMC11743764; doi:10.1038/s41598-024-82190-4)
Supplement: Supplementary file 1 — Supplementary Information 1. [file 41598_2024_82190_MOESM1_ESM.csv]

id	group	CMD
DC002	HC	normal
DC006	HC	normal
DC007	HC	normal
DC008	HC	normal
DC009	HC	normal
DC010	HC	normal
DC012	HC	normal
DC013	HC	normal
DC014	HC	normal
DC015	HC	normal
DP004	SLE	normal
DP005	SLE	normal
DP006	SLE	normal
DP009	SLE	normal
DP010	SLE	normal
DP012	SLE	normal
DP015	SLE	normal
DP001	SLE	CMD
DP002	SLE	CMD
DP007	SLE	CMD
DP008	SLE	CMD
