# Supplementary material for: Alterations in genes associated with cytosolic RNA sensing in whole blood are associated with coronary microvascular disease in SLE
Source: Sci Rep. 2025 Jan 19;15:2457. doi: 10.1038/s41598-024-82190-4 (PMC11743764; doi:10.1038/s41598-024-82190-4)
Supplement: Supplementary file 2 — Supplementary Information 2. [file 41598_2024_82190_MOESM2_ESM.csv]

Supplementary Data 2: Normalized Counts
row	DC002	DC006	DC007	DC008	DC009	DC010	DC012	DC013	DC014	DC015	DP004	DP005	DP006	DP009	DP010	DP012	DP015	DP001	DP002	DP007	DP008	baseMean	log2FoldChange	lfcSE	stat	pvalue	padj	SYMBOL	ENTREZID
ENSG00000005379	1230.135105	1627.582455	700.845569	1483.864285	1812.490296	907.7014008	749.9762189	771.7361968	989.1071403	1588.883901	426.0706954	800.1751596	1466.069803	611.0718987	678.2919996	495.1656061	648.5613287	582.7122836	786.0202023	414.6371848	449.075828	915.2464075	-0.826669312	0.221269966	-3.736021322	0.000186955	0.031292551	TSPOAP1	9256
ENSG00000007264	991.9271245	1423.107134	598.2112807	986.5025717	1738.982579	1056.427508	594.1788668	710.1796907	1000.288351	1574.479793	668.7387794	657.5024189	850.2079995	351.6960568	667.4825654	665.802385	729.2578995	580.785962	696.3494484	525.1369422	382.4794127	830.9392747	-0.793115639	0.193410066	-4.100694734	4.11911640244815e-05	0.01208681	MATK	4145
ENSG00000007402	199.1127775	192.145151	124.1386154	411.0427382	330.7847296	272.66453	83.80823077	110.5737239	331.1358687	294.7302075	59.26547266	99.64445383	148.1067959	72.53731172	171.1493757	73.35786756	177.3332051	190.7058383	100.8795982	44.19990295	76.49588253	169.7053465	-1.091120866	0.285631042	-3.820036007	0.000133432	0.026187556	CACNA2D2	9254
ENSG00000008256	326.3994846	398.6755004	301.0605792	431.5948751	413.7434396	404.8655143	252.4991568	239.3864126	534.9779489	408.8550623	248.2742774	267.9831902	284.0275897	220.9090857	334.1916758	317.352514	232.1271729	208.0427326	292.8310558	302.0326701	262.7858553	318.2197997	-0.459577978	0.132250374	-3.475059962	0.000510739	0.058361773	CYTH3	9265
ENSG00000020577	182.7473437	175.7049242	161.2824531	151.0582063	78.75826896	112.1347634	146.1271716	134.5123652	136.7548133	124.0969295	374.8140703	260.434368	125.6095611	409.9457162	161.2407277	153.0946801	156.4118719	166.6268183	177.9404023	474.6227674	205.1889555	193.7670085	0.787502263	0.227066547	3.468156249	0.000524042	0.059074713	SAMD4A	23034
ENSG00000036448	56.36982742	121.2466728	14.66204119	25.69017114	1092.114663	109.7740316	19.34036095	118.553271	356.0785705	85.31663901	192.2123438	25.66599568	13.12338698	31.87245515	39.63459228	15.94736251	24.90634903	25.04218078	25.21989954	21.04757283	62.09665758	117.9007164	-2.203805343	0.658293053	-3.347757251	0.000814683	0.078078293	MYOM2	9172
ENSG00000048028	563.6982742	455.1887801	336.249478	621.7021415	667.8701208	466.2445427	374.9881095	306.6425952	457.569564	464.2554772	201.822961	419.7145177	364.6426812	398.9552145	355.8105443	298.215679	433.3704731	367.9274253	318.0509553	307.2945633	251.086485	401.4905039	-0.481052128	0.149461832	-3.218561697	0.001288353	0.098461616	USP28	57646
ENSG00000055332	2432.085296	2168.054912	3700.699197	3068.434041	2097.070175	2062.099281	2815.096982	1872.913695	2092.606672	2926.249917	6599.290469	4080.138432	1305.777005	11066.33624	1829.496748	2711.848995	4346.656032	6182.52917	9422.434689	8909.43758	4571.753921	4107.667117	1.136380204	0.280041618	4.057897581	4.95164732341284e-05	0.013845971	EIF2AK2	5610
ENSG00000058668	4033.170233	3395.934353	2602.023577	4465.979351	4242.445421	3784.253174	2648.554985	2907.974945	3862.678406	4511.809793	2525.189666	2039.691775	2404.391972	2654.206179	3460.820535	3179.106717	3311.548167	2781.608388	3165.097392	2405.737575	2210.281029	3171.071602	-0.412185008	0.122369464	-3.3683649	0.000756154	0.075369191	ATP2B4	493
ENSG00000059378	1231.953486	1431.327248	1741.850494	1256.763172	1313.687926	1225.219836	1480.612077	1120.556398	1275.518164	1353.986141	2275.313619	2004.21231	1077.992502	4422.577915	1259.299091	1330.807402	1783.29459	2361.67028	2613.061813	4074.8101	1971.793866	1838.39564	0.768619628	0.204304239	3.762132552	0.000168471	0.030334939	PARP12	64761
ENSG00000067840	532.7857882	720.2874376	277.6013132	1060.490265	1115.217088	542.9683282	335.2329231	508.411143	657.9712716	753.4456432	269.898166	240.8074301	728.3479775	182.4423295	388.2388471	300.6077834	508.0895202	489.285686	351.677488	282.0374759	214.1884711	498.0967798	-0.855124108	0.250387706	-3.415200063	0.000637352	0.067029104	PDZD4	57595
ENSG00000068028	1610.176845	2364.31012	1793.656373	2632.728738	2623.175412	2353.649666	1516.069405	1766.899712	2393.63928	2772.236764	1580.145643	1388.228414	1878.519108	1582.632256	1851.115616	1605.102037	1736.470654	1388.877873	1850.860405	1559.625147	1455.221671	1890.635292	-0.425662682	0.112411399	-3.78665053	0.000152692	0.028645744	RASSF1	11186
ENSG00000069702	1109.212733	794.2684583	457.4556852	1593.818217	1759.984784	1015.1147	511.4451006	463.9536663	1159.405587	1176.704813	354.7919512	491.4283291	622.4234969	568.2089418	642.2605521	550.1840067	866.7409462	666.5072731	588.4643226	416.7419421	296.9840145	766.9571201	-0.865229153	0.232528	-3.720967596	0.000198461	0.031717514	TGFBR3	7049
ENSG00000073861	1473.79823	1499.143183	726.2597737	2123.035743	2231.484287	1502.60583	801.5505148	629.2442846	1287.559469	1745.113071	501.3538633	749.5980504	1007.688643	685.8073108	883.6712505	582.8760999	1214.433579	856.2499505	787.4213078	701.9365539	286.1845958	1060.810266	-0.901417942	0.232395723	-3.878806075	0.00010497	0.022323682	TBX21	30009
ENSG00000074527	30.00329524	47.26565211	14.66204119	21.57974376	120.7626791	41.31280758	18.26589645	20.51883537	79.12857122	68.69651453	8.008847657	30.95017127	15.93554134	4.39620071	14.41257901	36.67893378	13.94755546	26.00534158	18.21437189	13.68092234	17.09907962	31.50121815	-1.344657983	0.366870438	-3.665212145	0.000247134	0.035816295	NTN4	59277
ENSG00000074803	92.73745802	41.10056705	104.5892272	63.71162442	92.40970225	89.70781074	102.0741272	144.7717829	71.38773274	73.12854772	976.2785294	67.18451812	74.05339797	82.42876332	93.68176356	2692.71216	141.4680625	638.5756099	86.86854285	1555.415632	63.8965607	349.9134343	2.748771007	0.630277918	4.361204683	1.2934829254482e-05	0.00517792	SLC12A1	6557
ENSG00000078081	28.18491371	47.26565211	46.91853182	45.2147012	22.05231531	25.96805048	41.90411538	26.21851186	18.92204964	40.99630706	111.3229824	86.05657377	19.68508047	183.5413797	27.92437183	35.88156566	48.8164441	147.3636023	79.86301521	174.6948545	100.7945746	64.74236158	1.425305669	0.326986678	4.35891051	1.30711545922203e-05	0.00517792	LAMP3	27074
ENSG00000079616	927.3745802	743.9202637	697.9131608	861.1345365	867.3910688	733.007243	623.1894083	678.2615024	812.7880414	790.0099171	689.5617833	563.1421406	667.4179666	552.8222393	713.422661	777.4339225	622.6587257	687.6968107	465.1670359	544.0797577	557.9699667	694.1125111	-0.313395313	0.093874312	-3.338456552	0.000842452	0.078616923	KIF22	3835
ENSG00000080493	140.0153778	143.8519847	48.87347064	160.3066679	145.9653251	136.922448	73.0635858	70.67598848	147.9360245	106.3687967	58.4645879	91.34074935	98.42540237	23.08005373	81.97154311	72.56049944	95.64038027	52.97384396	56.0442212	51.56655344	51.29723887	90.82594015	-0.813460724	0.228475383	-3.560386733	0.000370309	0.046816514	SLC4A4	8671
ENSG00000085563	376.4049767	370.9326177	190.6065355	287.7299167	588.0617416	302.1736783	160.0952101	186.9493889	453.2690982	406.6390457	160.1769531	272.5124836	262.4677397	76.93351243	229.700478	251.9683277	154.419364	144.4741199	190.5503521	184.1662623	161.0913291	257.6820539	-0.806669542	0.22520885	-3.581873191	0.000341139	0.04555169	ABCB1	5243
ENSG00000086506	425.501278	502.4544322	581.5943006	402.8218834	512.4538034	681.0711421	555.4981449	789.9751616	475.6315205	1035.987759	389.2299961	190.230321	174.3535699	606.675698	423.3695084	173.8262514	396.5090765	263.906059	444.150453	415.6895634	359.0806721	466.6671712	-0.774446847	0.216200708	-3.582073601	0.000340878	0.04555169	HBQ1	3049
ENSG00000088827	51.8238736	64.73339311	376.3257239	140.7821378	89.25937149	94.42927446	197.7014674	54.71689431	85.14922338	193.9014523	2023.835803	702.7953524	114.3609437	2952.048777	85.57468787	106.8473288	200.2470462	984.3503368	418.9305534	3534.939857	537.2710808	619.52498	2.974372562	0.60089713	4.94988645	7.42567927273743e-07	0.000976195	SIGLEC1	6614
ENSG00000089127	571.8809911	633.9762468	1687.112207	947.4535115	572.3100878	915.9639623	1039.007169	470.7932781	900.5175443	736.8255187	5845.657905	2673.037962	620.5487273	10524.5045	780.9816251	842.0207407	1961.624049	3851.680036	2919.903924	9514.555299	1792.703506	2371.574228	2.148108352	0.457526593	4.695045896	2.66546870567328e-06	0.001651658	OAS1	4938
ENSG00000100027	415.5001796	564.1052828	329.4071921	531.2727391	615.3646081	420.2102714	313.7436331	361.3594895	348.337732	531.8439834	241.8671992	381.2155241	409.6371508	240.6919889	335.9932482	279.078844	324.7787913	207.0795718	336.2653272	274.6708255	241.1870179	366.8386	-0.57458249	0.146371436	-3.92550968	8.65462893072697e-05	0.020490838	YPEL1	29799
ENSG00000100380	3703.133986	2696.197199	3070.231426	4077.543963	2997.014662	2734.907862	2499.20442	3113.163299	2927.757135	3947.833569	2687.769274	1672.819013	1802.590941	2603.649871	2902.333098	2437.55436	2851.278837	2556.228761	2240.367742	2376.270973	2933.842083	2801.509165	-0.368659919	0.11404523	-3.232576408	0.001226793	0.096623486	ST13	6767
ENSG00000100453	715.533132	988.4686377	477.0050735	916.6253062	1811.440186	776.6807825	376.0625739	481.0526958	370.7001543	934.0509959	553.4113731	394.048522	508.999938	340.7055551	175.6533067	282.2683165	544.9509167	392.9696061	487.5847244	718.7746122	116.9937027	588.7609577	-0.934843483	0.287518067	-3.251425181	0.00114828	0.093788033	GZMB	3002
ENSG00000101665	520.0571175	651.4439878	520.991197	798.4505189	954.5502198	627.9546752	520.0408165	483.3325664	691.5149051	906.3507884	470.1193575	480.859978	629.9225752	450.6105728	635.0542626	448.1208866	497.1307266	414.1591437	519.8101516	500.9322334	395.978686	577.0183508	-0.431958856	0.13091222	-3.299606842	0.000968204	0.085092244	SMAD7	4092
ENSG00000102030	398.225555	443.8861242	358.7312745	439.8157299	404.2924473	313.9773376	335.2329231	394.4176131	356.9386637	449.8513693	289.9202852	233.2586078	333.7089833	303.337849	276.5413597	333.2998765	304.8537121	310.1377774	381.1007041	305.1898061	313.1831426	346.6619591	-0.343702202	0.085944869	-3.999100898	6.35835708162313e-05	0.015913966	NAA10	8260
ENSG00000102901	717.3515135	719.2599235	686.1835278	780.9812026	777.0815871	698.776631	613.5192278	696.5004671	747.4209608	951.7791287	627.0927715	483.1246246	533.3719424	520.9497842	563.8921537	566.9287374	537.977139	517.2173492	504.3979908	563.0225733	538.1710324	635.4762033	-0.447536087	0.069938497	-6.398994932	1.56403033852292e-10	3.71738730860128e-06	CENPT	80152
ENSG00000104154	172.7462453	124.3292153	145.6429425	166.472309	160.6668687	126.2991546	123.5634172	164.1506829	138.4749996	154.0131535	100.1105957	148.7117985	146.2320264	102.2116665	102.6896254	114.023642	100.6216501	139.6583159	68.65417097	97.87121367	105.2943324	128.6875251	-0.398568242	0.119437755	-3.337037274	0.000846766	0.078616923	SLC30A4	7782
ENSG00000104490	462.7780993	405.8680997	226.7729038	456.2574394	553.4081032	416.6691736	215.9673639	241.6662832	403.3836946	493.063693	213.8362324	259.6794857	280.2780506	104.4097669	263.0295669	287.0525252	236.1121888	245.6060038	222.7757793	313.6088352	149.3919588	307.2197737	-0.726504238	0.190765433	-3.808364162	0.000139889	0.026813593	NCALD	83988
ENSG00000105370	21.82057836	28.77039694	24.43673532	31.85581221	38.85407935	14.16439117	9.670180473	7.979547087	22.3624223	28.80821577	5.60619336	13.58788007	18.74769569	7.693351243	9.908648069	3.986840628	10.95879357	16.37373359	16.81326636	7.366650491	2.699854678	16.30786984	-1.163628031	0.31551982	-3.687971265	0.000226049	0.034221253	LIM2	3982
ENSG00000105374	2001.128874	2444.456226	1013.635781	2227.851641	3805.599556	2194.300265	1192.655592	1290.406757	2098.627324	2865.309461	832.1192716	1071.932761	1469.819342	1297.97826	1072.83635	712.0497362	2206.702524	1439.925395	1352.066836	1098.683302	487.7737451	1627.421857	-0.834117598	0.234416813	-3.558266955	0.00037331	0.046946176	NKG7	4818
ENSG00000105492	120.9223717	48.29316629	61.58057301	72.96008603	67.20705618	80.26488329	67.69126331	71.81592378	71.38773274	104.1527801	47.25220118	66.42963589	64.67955013	61.54680995	55.84874366	69.37102693	51.80520598	51.04752236	43.43427143	45.25228159	36.89801393	64.75433807	-0.50155981	0.156055928	-3.213974742	0.001309112	0.098777687	SIGLEC6	946
ENSG00000105997	25.45734142	40.07305288	25.41420473	31.85581221	40.95429986	12.98402524	23.63821893	30.77825305	24.9427018	54.29240664	57.66370313	52.08687359	37.49539138	76.93351243	49.54324034	23.92104377	81.69282481	31.78430638	85.46743732	58.93320393	58.49685135	44.01946215	0.840203834	0.232154164	3.619163307	0.000295557	0.039913641	HOXA3	3200
ENSG00000106733	238.2079804	194.2001793	192.5614743	201.4109417	281.4295478	217.1873313	172.988784	286.1237598	325.9753097	258.1659336	459.7078555	246.8464879	289.6518984	305.5359494	380.1317714	321.3393547	354.6664102	339.0326013	388.1062318	296.7707769	255.5862428	285.9822296	0.480337988	0.128742251	3.731005047	0.000190717	0.031506878	NMRK1	54981
ENSG00000106785	1236.49944	1572.09669	1444.699792	1657.529842	1001.805181	1365.683382	1475.239754	971.224874	1321.963195	1315.205851	2241.676459	1616.957728	1535.436277	2750.922595	1515.122368	1433.66789	1543.197386	2001.448141	1614.07357	2713.032138	1619.012855	1616.499781	0.485727985	0.136347324	3.562431371	0.000367436	0.046701703	TRIM14	9830
ENSG00000107201	1772.012801	1601.894601	2527.735902	1788.035911	2009.911024	1462.473388	1842.706612	1611.868512	1551.608071	1863.669959	4005.224713	2109.140939	954.2577106	7124.043251	1307.040759	1882.586145	3194.986453	3195.767532	5565.191165	5916.472723	2581.961023	2660.409009	0.931568622	0.264472381	3.522366376	0.000427713	0.051342793	RIGI	23586
ENSG00000108370	202.7495406	105.8339602	62.55804242	158.2514542	177.4686327	167.6119622	94.55287574	83.21527676	95.47034137	131.8529876	44.84954688	64.91987144	80.61509147	75.83446225	62.15424698	52.6262963	101.617904	98.24240152	72.85748756	78.92839812	32.39825613	97.36233507	-0.882871466	0.212905297	-4.146780184	3.371834948029e-05	0.010274586	RGS9	8787
ENSG00000108679	191.8392514	222.9705763	344.0692333	317.5305153	227.8739249	187.678183	322.3393491	202.9084831	155.676863	240.4378008	683.1547051	369.8922907	207.1620374	990.24421	248.6169879	305.3919921	257.033522	653.9861827	204.5614074	1317.578059	320.3827551	379.5870633	1.065954371	0.298087276	3.57598078	0.000348917	0.045744551	LGALS3BP	3959
ENSG00000108691	2.727572295	5.137570882	2.932408238	1.027606845	4.200441011	5.901829654	7.521251479	5.699676491	3.440372662	5.540041494	50.45574024	15.09764452	9.373847845	14.28765231	5.404717128	0	6.973777728	15.41057279	7.00552765	55.776068	12.59932183	11.26255434	1.998684551	0.520244832	3.841815295	0.000122128	0.024392704	CCL2	6347
ENSG00000108771	511.8744006	533.2798575	642.1974042	516.8862433	520.8546854	432.0139307	383.5838254	352.2400071	434.3470486	579.4883403	1183.707684	618.2485431	417.1362291	1583.731306	441.3852322	492.7735017	559.8947262	947.7502265	1171.324223	1528.053788	715.4614896	693.6301282	0.839041674	0.225049883	3.728247547	0.000192816	0.031605855	DHX58	79132
ENSG00000110079	10.91028918	7.192599235	39.09877651	24.66256429	18.90198455	27.14841641	31.15947041	33.05812365	24.08260863	13.29609959	84.0929004	18.11717342	25.30938918	93.4192651	23.42044089	23.12367564	57.78272975	45.26855757	47.63758802	107.3426214	33.29820769	37.53921341	1.144203043	0.331876247	3.447679832	0.000565424	0.061930849	MS4A4A	51338
ENSG00000110583	369.1314506	451.0787234	347.0016416	470.6439352	436.8458652	354.1097792	296.5522012	377.3185837	395.6428561	457.6074274	357.9954903	323.844475	388.0773008	298.9416483	290.9539387	317.352514	337.7300928	320.7325462	225.5779903	302.0326701	286.1845958	352.6359869	-0.332520418	0.095883712	-3.467955195	0.000524435	0.059074713	NAA40	79829
ENSG00000111331	1103.757589	1463.180187	4002.737246	1594.845824	1082.663671	1056.427508	1837.33429	770.5962615	1216.171736	1982.226847	13595.81978	5799.00526	1042.37188	27568.57466	1232.275505	1718.328311	5393.718946	10578.39506	8721.881924	25656.99128	5023.529603	5830.515875	2.585009494	0.50329803	5.136140697	2.80437739270092e-07	0.000512726	OAS3	4940
ENSG00000111335	1161.945798	1357.346227	1939.299315	1399.600524	1126.768301	1277.155937	1173.315231	789.9751616	1177.467544	1298.585726	5846.45879	2892.70869	988.9409476	10320.08117	1258.398305	1494.267868	2252.530206	4730.082685	3165.097392	10494.31981	2264.278123	2781.363036	1.709856772	0.335643722	5.094261146	3.5010390922939e-07	0.000594376	OAS2	4939
ENSG00000112796	94.55583955	82.20113411	35.18889886	87.34658187	113.4119073	64.92012619	49.42536686	45.59741192	66.22717374	87.53265561	20.82300391	66.42963589	69.36647405	23.08005373	38.73380609	40.66577441	43.83517429	42.37907517	42.0331659	45.25228159	31.49830457	56.69065931	-0.78248835	0.221299602	-3.535877799	0.000406423	0.049445242	ENPP5	59084
ENSG00000113494	37.27682136	32.88045364	42.03118475	34.93863275	37.8039691	59.01829654	75.21251479	53.57695901	56.76614892	24.37618257	113.7256367	80.01751596	59.99262621	101.1126163	55.84874366	68.57365881	50.80895202	69.34757755	77.06080415	148.3853885	73.79602785	64.40717672	0.847942215	0.206695425	4.102375334	4.08930200038515e-05	0.01208681	PRLR	5618
ENSG00000114126	971.0157369	969.9733825	741.8992843	1150.919667	1184.524365	1063.509704	694.1040651	1004.282998	877.2950288	1105.792282	629.4954258	665.8061233	758.3442906	741.8588699	725.1328814	759.0944557	822.9057719	756.0812274	644.5085438	729.2983986	632.6659461	839.4527832	-0.449049146	0.093098049	-4.823400154	1.41131430696563e-06	0.001226828	TFDP2	7029
ENSG00000114388	414.5909888	457.2438085	407.6047451	465.505901	598.5628441	388.3403912	409.3709734	394.4176131	411.9846263	539.6000415	396.437959	309.5017127	425.5726922	312.1302504	365.7191924	310.973569	387.5427909	392.9696061	403.5183926	277.8279614	315.8829973	399.2999551	-0.341190234	0.098561692	-3.461692149	0.000536791	0.060181337	NPRL2	10641
ENSG00000115155	20.00219683	17.467741	20.52685767	32.88341906	16.80176404	47.21463723	25.78714793	20.51883537	19.78214281	35.45626556	517.3715586	49.06734469	43.11970009	528.6431354	20.71808233	33.48946128	21.91758714	74.16338154	49.03869355	1127.097525	44.99757796	131.7173836	3.154121724	0.64824271	4.865649354	1.14081621594267e-06	0.00112774	OTOF	9381
ENSG00000115267	554.6063666	581.5730238	736.0344679	682.3309454	524.0050162	505.1966184	673.6892396	520.9504312	511.7554335	612.7285892	1928.530516	948.1320759	452.7568509	2754.219745	432.3773703	643.4760774	1139.714532	1351.314601	1597.260304	2248.933157	882.8524796	965.8303734	1.146746236	0.260026996	4.41010454	1.0332072847934e-05	0.004308293	IFIH1	64135
ENSG00000115839	859.1852728	837.4240537	925.6635339	846.7480407	719.3255232	751.8930979	830.5610562	756.9170379	837.7307432	708.0173029	1006.71215	882.4573222	712.4124362	966.0651061	963.8412212	955.2470146	935.4824695	988.20298	1000.389348	999.7597095	968.3478777	878.684919	0.223641089	0.066811397	3.347349389	0.000815883	0.078078293	RAB3GAP1	22930
ENSG00000116667	449.1402379	445.9411525	246.322292	682.3309454	788.6327999	465.0641767	271.8395177	266.7448598	381.8813655	513.0078424	123.3362539	284.5905992	270.9042027	193.4328313	217.0894713	157.0815208	419.4229176	266.7955414	273.2155783	196.794806	76.49588253	332.8602283	-1.001792137	0.244682262	-4.094257298	4.2352378885238e-05	0.012128088	C1orf21	81563
ENSG00000116675	247.2998881	202.4202927	188.6515967	261.0121388	243.6255787	311.6166057	171.9143195	376.1786484	258.0279496	541.8160581	152.9689902	83.79192709	110.6114046	180.2442291	168.4470172	208.1130808	227.1459031	139.6583159	127.5006032	275.7232041	215.0884226	223.4217226	-0.705996191	0.209559339	-3.368956002	0.000754535	0.075369191	DNAJC6	9829
ENSG00000117394	1196.495047	1453.93256	1210.107133	1188.94112	1597.217695	1405.815824	1175.46416	1843.275377	1103.499531	2130.699959	1172.495297	789.6068084	853.0201539	1070.474873	1164.716541	1121.896953	1266.238785	1004.576714	979.3727654	990.2883017	1300.430003	1238.979314	-0.425537743	0.123244484	-3.452793407	0.000554814	0.0614638	SLC2A1	6513
ENSG00000117560	275.4848018	247.6309165	171.0571472	285.674703	367.5385885	234.8928202	141.8293136	167.5704888	194.3810554	220.4936515	124.9380234	178.1522053	164.0423373	161.5603761	130.6139973	82.92628507	241.0934586	163.7373359	131.7039198	121.0235438	86.39534968	185.3685866	-0.67844008	0.184477845	-3.677623627	0.000235417	0.034971193	FASLG	356
ENSG00000119917	1477.434993	1379.951539	2597.13623	1849.692322	1305.287044	838.0598109	1995.280571	943.8664268	931.4808982	2053.139378	10260.13473	3443.772715	523.0607097	18356.33607	697.2085096	1668.891487	5219.374502	5967.744312	8499.106144	14946.93385	3841.893206	4228.370735	2.11848502	0.474339126	4.466182328	7.96277544573096e-06	0.003639601	IFIT3	3437
ENSG00000119922	2606.649923	2322.182039	3234.446287	3086.930964	2222.033295	2234.432707	2965.522012	1673.425018	1684.062418	2715.72834	9551.351716	3661.178796	1029.248493	15633.98878	1423.242177	3006.875202	5760.340403	6025.53396	11064.53037	15164.77623	4583.453291	4840.472972	1.498356367	0.344771111	4.345945232	1.38677170464123e-05	0.005403408	IFIT2	3433
ENSG00000120254	70.91687966	78.0910774	64.51298125	56.5183765	50.40529213	43.67353944	68.76572781	94.61462974	68.80745324	39.88829876	158.5751836	89.07610267	68.42908927	131.8860213	88.27704643	109.2394332	79.70031689	152.1794063	36.42874378	106.2902428	114.293848	84.31284239	0.699529533	0.202682118	3.451362847	0.000557763	0.0614638	MTHFD1L	25902
ENSG00000122223	643.7070616	738.7826928	650.0171595	972.1160758	1046.959922	801.468467	574.8385059	534.6296548	879.8753083	855.3824067	635.1016192	556.3482006	564.3056403	529.7421856	581.0070913	516.6945454	547.9396786	610.6439467	601.0742723	762.9745152	470.6746655	670.2039817	-0.409635076	0.117464385	-3.487313002	0.0004879	0.056293237	CD244	51744
ENSG00000122420	15.456243	5.137570882	26.39167415	9.248461609	7.35077177	4.721463723	12.89357396	6.839611789	8.600931655	4.432033195	54.46016407	21.89158455	11.24861741	75.83446225	10.80943426	11.16315376	22.91384111	36.60011037	16.81326636	9.471407774	14.39922495	18.41321917	1.351354745	0.403986858	3.3450463	0.000822688	0.078078293	PTGFR	5737
ENSG00000122644	250.0274604	419.225784	393.9201734	430.5672683	304.5319733	499.2947887	227.7864734	531.2098489	376.7208065	607.1885478	229.8539278	206.8377299	189.3517265	276.9606448	310.7712349	306.1893603	222.1646333	160.8478535	256.402312	170.4853399	413.9777172	323.0626478	-0.694945028	0.183694487	-3.783156686	0.000154852	0.028754056	ARL4A	10124
ENSG00000123411	93.64664879	80.14610576	92.85959422	93.51222294	70.35738694	92.0685426	94.55287574	79.79547087	81.70885072	84.20863071	180.999957	97.37980716	117.1730981	123.0936199	104.4911978	106.8473288	117.5579674	129.0635471	79.86301521	104.1854855	138.5925401	102.9573283	0.458157311	0.12147234	3.771700714	0.000162139	0.029417646	IKZF4	64375
ENSG00000124256	1025.567183	1099.440169	1001.906148	1010.137529	1015.456614	697.5962651	896.1033905	767.1764556	796.4462712	951.7791287	1892.490701	1437.295758	673.97966	3310.339135	562.0905814	872.3207295	1362.875419	1360.946209	2768.584527	3091.888449	1233.833588	1325.154948	0.865517852	0.252903173	3.422328954	0.000620871	0.06617432	ZBP1	81030
ENSG00000125148	119.1039902	195.2276935	183.7642496	195.2453006	65.10683567	126.2991546	122.4889527	181.2497124	75.68819856	75.34456432	506.1591719	224.9549034	94.67586323	475.8887269	177.454879	159.4736251	207.2208239	269.6850238	196.1547742	670.3651947	176.3905056	214.1877211	1.099964092	0.296183172	3.713796715	0.000204173	0.031717514	MT2A	4502
ENSG00000125458	390.0428381	447.9961809	463.3205017	395.6286355	394.8414551	455.6212493	345.977568	469.6533428	387.9020176	546.2480913	367.6061075	406.8815198	305.5874397	306.6349996	347.7034686	314.9604096	327.7675532	363.1116213	330.6609051	332.5516507	382.4794127	384.913189	-0.317480129	0.081904151	-3.87623979	0.000106083	0.022323682	NT5C	30833
ENSG00000125498	31.82167677	28.77039694	16.61698002	16.44170953	47.25496138	16.52512303	18.26589645	13.67922358	24.9427018	24.37618257	17.61946485	9.058586712	9.373847845	8.792401421	4.50393094	22.32630752	3.985015845	7.705286394	18.21437189	22.09995147	7.199612473	17.59874426	-1.012461728	0.301935043	-3.35324353	0.000798704	0.077801623	KIR2DL1	3802
ENSG00000125864	40.00439366	36.99051035	20.52685767	35.96623959	74.55782795	46.0342713	39.75518639	23.93864126	34.40372662	25.48419087	15.21681055	16.60740897	29.05892832	13.18860213	9.908648069	15.14999439	30.88387279	39.48959277	26.62100507	12.6285437	16.19912807	28.69592288	-0.892591737	0.254736841	-3.503975848	0.000458367	0.053667316	BFSP1	631
ENSG00000126016	116.3764179	95.5588184	104.5892272	130.5060694	101.8606945	114.4954953	90.25501775	80.93540617	133.3144407	101.9367635	52.85839454	85.30169154	89.98893931	59.34870959	93.68176356	89.30523008	77.70780897	93.42659753	68.65417097	73.66650491	69.29627006	91.57449675	-0.463277927	0.121333566	-3.818217367	0.000134419	0.026187556	AMOT	154796
ENSG00000126709	580.9728988	845.6441672	2415.326919	688.4965865	871.5915098	712.9410222	1148.602547	785.4154204	675.1731349	1646.500332	6683.38337	2931.207684	462.1306988	13977.72016	488.2261139	1177.712722	2966.844296	5302.2002	6617.421418	11691.92671	3192.12818	3136.265052	2.282209519	0.469790565	4.857929661	1.18619530708511e-06	0.00112774	IFI6	2537
ENSG00000130487	103.6477472	148.9895556	166.1698002	125.3680352	129.1635611	146.3653754	130.0102041	111.7136592	138.4749996	110.8008299	315.5485977	269.4929547	150.9189503	525.3459849	133.3163558	129.9710045	150.4343481	186.8531951	84.06633179	616.693884	205.1889555	194.2159205	0.940713463	0.273874951	3.434828408	0.000592929	0.064057909	KLHDC7B	113730
ENSG00000130589	3130.343804	4607.373567	5683.984636	4829.752174	5431.170228	3585.951698	4834.015772	3643.233213	4085.442536	5859.147884	6549.635614	5330.223398	3224.603659	13555.68489	3859.868816	4665.400903	6206.662178	7189.032206	13593.52585	12897.95263	7459.698474	6201.081149	0.750021861	0.229105105	3.273702085	0.001061485	0.089465836	HELZ2	85441
ENSG00000131018	13325.09985	10520.71765	9312.351096	18304.76074	15619.3399	10328.20189	8359.333787	7781.198345	11900.24904	9709.476723	6117.15784	7345.004059	7556.258748	7539.484218	10982.3852	6985.742149	10542.35942	8952.579629	10525.10474	6937.280005	6535.448223	9770.453965	-0.49292396	0.152582833	-3.230533547	0.001235594	0.096623486	SYNE1	23345
ENSG00000131149	3650.400921	3306.54062	2523.826024	3509.277377	3608.178829	2554.311874	2107.024879	2991.190222	2917.436017	4105.170747	2046.260576	1970.24261	2177.544854	2521.221107	2832.071775	2435.959624	2502.58995	2005.300784	2334.241813	2865.627041	1929.496143	2709.23399	-0.425298697	0.113322564	-3.752992176	0.000174736	0.03070138	GSE1	23199
ENSG00000132274	3819.510403	4498.457064	4728.01955	4133.034733	4177.338586	2841.140795	3989.486677	3228.296764	3593.469245	4184.947345	9528.926942	6095.673975	3007.130389	13105.07432	2558.232774	3581.777621	6340.160209	6949.205167	8528.529361	11388.84166	5156.722434	5496.856001	0.822359496	0.229918441	3.576744404	0.0003479	0.045744551	TRIM22	10346
ENSG00000132530	1363.786147	1340.906	2493.524472	1635.950098	718.2754129	1097.740316	1499.952438	956.4057151	1204.130432	1704.116764	6507.188721	3447.547126	1062.994346	11370.77314	1052.118268	1449.615253	3231.84785	4703.114183	4469.52664	8926.275638	2663.856615	2995.221218	1.664861454	0.339592568	4.902526172	9.46120047866505e-07	0.001070828	XAF1	54739
ENSG00000133067	121.8315625	83.22864829	58.64816477	201.4109417	181.6690737	167.6119622	113.8932367	92.33475915	144.4956518	213.8456017	31.23450586	63.41010699	141.5451025	51.65535835	52.24559891	53.42366442	120.5467293	67.42125595	65.85195991	18.94281555	35.99806237	99.10689345	-1.11134371	0.284246599	-3.909787185	9.2377470650029e-05	0.02091074	LGR6	59352
ENSG00000133106	626.432437	475.7390637	944.2354528	685.4137659	491.4515983	293.9111168	752.1251479	299.8029834	350.9180115	549.5721162	3485.4505	2078.94565	272.7789723	5745.834329	400.8498537	598.8234624	1763.369511	2206.601391	1780.805129	5748.09214	831.5552407	1446.795613	2.049794394	0.445913299	4.596845165	4.28936126531549e-06	0.002216294	EPSTI1	94240
ENSG00000133216	64.55254431	79.11859158	168.124739	89.40179556	74.55782795	83.80598109	126.7868106	80.93540617	46.44503094	70.91253112	280.309668	135.8788007	115.2983285	279.1587451	105.391984	77.34470819	84.6815867	191.6689991	148.5171862	484.0941751	147.5920557	139.7417855	1.074523474	0.286872824	3.745644003	0.000179932	0.030989958	EPHB2	2048
ENSG00000134321	173.6554361	213.7229487	714.5301408	226.073506	158.5666482	194.7603786	386.8072189	212.0279654	146.2158381	459.823444	6137.980844	1705.278949	132.1712546	11120.1897	124.308494	271.1051627	1646.807798	3208.288622	2650.891663	9142.01326	1205.035138	1915.7264	3.556132352	0.613404056	5.797373395	6.73615982215665e-09	4.00262616632548e-05	RSAD2	91543
ENSG00000134326	208.2046852	258.9335724	639.264996	341.1654727	182.719184	241.9750158	541.5301065	312.3422717	239.1059	530.7359751	3058.57892	1428.992054	192.1638808	6312.94422	257.6248498	308.5814646	1068.9805	2384.786139	1686.931058	4060.076799	872.0530609	1196.556673	2.491856095	0.483679576	5.151873718	2.57896679997152e-07	0.000510807	CMPK2	129607
ENSG00000134363	1.81838153	61.65085058	53.76081771	5.138034227	4.200441011	33.05024606	4.297857988	2.279870596	0.860093165	3.324024896	0.800884766	9.058586712	3.749539138	4.39620071	1.801572376	4.784208754	5.977523767	2.889482398	1.40110553	3.157135925	0	9.923659897	-2.289383236	0.672432423	-3.404629456	0.000662539	0.068751788	FST	10468
ENSG00000134539	2423.902579	2830.801556	1428.082812	2758.096773	3131.428774	2165.971483	1520.367263	1383.881452	1352.066456	2033.195228	764.8449512	1421.443232	2171.920546	942.9850524	1107.066225	993.5206846	1752.410718	1216.472089	1441.73759	1339.678011	726.2609083	1662.196875	-0.737093912	0.198417362	-3.714866005	0.000203311	0.031717514	KLRD1	3824
ENSG00000134594	41.82277519	44.18310958	43.98612358	29.80059852	59.85628441	38.95207572	45.12750887	44.45747663	36.12391295	59.83244814	35.23892969	30.19528904	24.3720044	29.6743548	33.32908896	25.51578002	29.88761883	33.71062797	25.21989954	26.30946604	17.09907962	35.93783107	-0.645861658	0.153436633	-4.209305464	2.56156883521422e-05	0.008575122	RAB33A	9363
ENSG00000135114	374.5865951	495.261833	759.4937338	574.4322266	584.9114108	584.2811357	371.764716	267.8847951	286.4110241	641.536805	1826.017266	720.1576436	137.7955633	3333.419189	272.0374288	478.4208754	807.9619625	1354.204084	2806.414376	3649.649129	799.1569846	1005.990418	1.574291927	0.444452645	3.542091479	0.000396968	0.048886685	OASL	8638
ENSG00000135336	179.1105807	141.7969563	140.7555954	129.4784625	132.3138919	151.0868391	149.3505651	150.4714594	150.516304	141.8250622	253.079586	185.7010276	183.7274178	186.8385302	190.0658857	175.4209877	197.2582843	170.4794615	180.7426134	197.8471846	187.1899243	170.2407914	0.386730895	0.083266791	4.644479396	3.40935069521179e-06	0.001929368	ORC3	23595
ENSG00000135631	272.7572295	213.7229487	172.0346167	324.7237632	437.8959754	345.8472177	257.8714793	172.13023	311.3537259	331.2944813	176.1946485	206.0828477	215.5985004	119.7964694	217.9902575	134.7552132	240.0972046	320.7325462	126.0994977	101.0283496	135.8926854	230.1857089	-0.645928383	0.200663921	-3.218956259	0.001286581	0.098461616	RAB11FIP5	26056
ENSG00000136261	140.0153778	166.4572966	157.3725755	151.0582063	122.8628996	159.3494007	175.137713	169.8503594	148.7961176	170.633278	296.3273633	207.5926122	204.349883	217.6119352	173.8517343	205.7209764	178.329459	216.7111798	119.09397	236.7851944	200.6891977	181.8379395	0.399352121	0.116026733	3.441897488	0.000577649	0.062979652	BZW2	28969
ENSG00000136514	78.19040578	108.9165027	116.3188601	103.7882914	101.8606945	112.1347634	95.62734023	70.67598848	75.68819856	118.556888	442.8892754	259.6794857	71.24124362	594.5861461	67.55896411	78.93944444	163.3856496	211.8953758	142.9127641	526.1893208	103.4944293	173.5490492	1.301957282	0.33632511	3.871127203	0.000108333	0.022344495	RTP4	64108
ENSG00000136874	1262.865972	1148.760849	1126.044764	1183.803086	1138.319514	1179.185565	1043.305027	1109.157045	1102.639438	969.5072615	1583.349182	1306.701133	1085.49158	1404.586127	1282.719532	1303.696886	1203.474785	1345.535637	1153.109851	1371.24937	1322.02884	1220.263402	0.213491645	0.064736067	3.297877908	0.000974185	0.085092244	STX17	55014
ENSG00000136929	1647.453666	1310.080575	1190.557745	3112.621135	1277.984178	2870.649944	1343.080621	2470.239791	2457.286174	3233.168216	997.1015333	612.2094853	1223.287144	1516.689245	1018.789179	1738.262514	1863.991161	976.6450504	1328.248042	1342.835147	1583.914744	1672.147395	-0.695880188	0.21230557	-3.277729307	0.001046457	0.088513128	HEMGN	55363
ENSG00000137200	971.9249277	1101.495197	1085.968518	1054.324623	994.4544094	938.390915	959.4967958	873.1904384	982.226395	1040.419793	1479.234162	1102.882932	927.0735519	1976.092219	1044.911978	1049.336453	1194.508499	1412.956893	1542.617188	1927.957671	1196.035622	1183.595199	0.432333378	0.123847113	3.490863588	0.000481462	0.05582141	CMTR1	23070
ENSG00000137310	198.2035868	166.4572966	183.7642496	182.9140185	154.3662072	184.1370852	110.6698432	182.3896477	121.2731363	300.270249	124.9380234	105.6835116	98.42540237	120.8955195	118.0029906	164.2578339	116.5617135	172.4057831	107.8851258	99.97597095	118.7936058	149.1557524	-0.539534156	0.151391589	-3.563831774	0.00036548	0.046701703	TCF19	6941
ENSG00000137411	280.0307556	356.5474192	282.4886603	302.1164126	302.4317528	318.6988013	240.6800473	256.4854421	325.1152166	314.6743569	240.2654297	219.6707278	241.8452744	227.5033868	242.3114846	259.942009	201.2433001	262.9428982	200.3580908	199.9519419	242.0869694	262.7328751	-0.3658592	0.079487808	-4.60270839	4.170319463606e-06	0.00220267	VARS2	57176
ENSG00000137441	903.7356203	575.4079388	563.9998512	1453.03608	1922.751873	855.7652998	368.5413225	598.4660315	531.5375763	1070.336017	195.4158828	310.2565949	450.8820813	503.3649813	350.4058272	138.7420539	863.7521843	754.1549058	540.8267345	123.1283011	95.39486527	627.1381915	-1.169466153	0.348448622	-3.356208293	0.00079019	0.077453057	FGFBP2	83888
ENSG00000137501	956.4686847	903.184961	430.0865416	1066.655906	1975.257386	1026.91836	397.5518639	543.7491372	841.1711158	1100.252241	414.8583086	782.0579861	649.6076556	258.2767917	569.2968709	649.8550224	360.6439339	600.0491779	603.8764834	485.1465538	398.6785407	714.9354058	-0.816193661	0.236045993	-3.457773851	0.000544658	0.060776715	SYTL2	54843
ENSG00000137628	625.5232463	618.5635342	850.3983892	544.6316281	600.6630646	520.5413755	497.4770621	441.1549604	582.283073	684.7491287	2413.065799	1345.955009	421.823153	4071.980908	475.6151073	655.4365993	1179.56469	1921.505795	1521.600605	3724.368013	965.648023	1174.407103	1.510243791	0.313415847	4.818658036	1.44527022354878e-06	0.001226828	DDX60	55601
ENSG00000137877	137.2878055	226.0531188	181.8093108	290.8127373	306.6321938	221.908795	167.6164615	190.3691948	217.6035709	281.4341079	89.69909376	124.5555673	209.9741917	168.1546772	151.3320796	128.3762682	126.5242531	178.1847479	105.0829147	113.6568933	163.7911838	180.0409127	-0.647104937	0.159993545	-4.04456903	5.24194619225233e-05	0.014320756	SPTBN5	51332
ENSG00000137959	320.0351493	322.6394514	1547.334081	329.8617974	240.4752479	285.6485553	614.5936923	279.284148	243.4063658	447.6353527	12650.77576	4870.500122	257.7808157	22758.03203	172.0501619	557.3603199	1906.830082	7184.216402	3819.413675	19241.69108	2232.779818	3822.968767	3.892456405	0.644702079	6.037604858	1.56418518168249e-09	1.85887766991148e-05	IFI44L	10964
ENSG00000137965	177.2921992	151.0445839	582.57177	146.9477789	181.6690737	155.8083029	256.7970148	125.3928828	144.4956518	201.6575104	3173.105442	1485.608221	148.1067959	5299.619956	90.979405	275.8893715	856.7784066	1980.258603	1373.083419	4648.35646	632.6659461	1051.815657	3.095162732	0.548950539	5.638327153	1.71710055653358e-08	8.16240920553805e-05	IFI44	10561
ENSG00000138035	271.8480387	234.2732322	258.051925	241.4876087	180.6189635	239.614284	247.1268343	243.9461538	273.5096266	243.7618257	539.7963321	293.6491859	254.0312766	563.8127411	236.9067675	245.5893827	317.8050136	443.0539677	344.6719604	551.4464082	300.5838208	310.7421595	0.610418241	0.162579252	3.754588812	0.000173626	0.03070138	PNPT1	87178
ENSG00000138468	908.2815742	820.9838269	846.4885115	861.1345365	999.7049607	937.210549	792.9547988	848.1118618	822.2490662	786.6858922	1100.415668	1016.071476	876.4547735	1313.364962	1009.781317	995.1154209	1014.186532	868.7710409	1503.386234	1128.149904	885.5523342	968.3359638	0.302639198	0.092910861	3.257306985	0.001124747	0.093089515	SENP7	57337
ENSG00000138642	424.5920872	426.4183832	570.8421371	387.4077808	407.4427781	401.3244165	412.5943668	349.9601365	413.7048126	432.1232365	1345.486406	659.7670655	323.3977506	1784.857488	407.155357	509.5182323	583.8048212	1253.0722	795.827941	1865.867332	621.8665274	684.620536	1.126233515	0.255808772	4.402638362	1.0694234415218e-05	0.004382424	HERC6	55008
ENSG00000138646	414.5909888	469.5739786	1080.103701	512.7758159	508.2533624	377.7170979	643.6042337	349.9601365	433.4869554	890.8386723	3696.884078	1084.010877	290.5892832	6610.786818	306.2673039	658.6260718	1692.63548	2580.307781	3951.117594	5731.254082	1594.714163	1613.242785	2.173767796	0.459495081	4.730774901	2.23664421509637e-06	0.001651658	HERC5	51191
ENSG00000139182	708.2596059	1001.826322	692.0483443	1055.35223	1011.256173	574.8382083	600.6256538	637.2238316	793.0058986	906.3507884	678.3493965	428.7731044	523.0607097	540.7326874	521.5552029	550.9813749	676.4564396	527.812118	504.3979908	618.7986413	703.7621193	678.8317544	-0.484535522	0.12446849	-3.892836837	9.90787922966632e-05	0.021804673	CLSTN3	9746
ENSG00000139618	142.7429501	111.9990452	135.8682484	108.9263256	119.7125688	125.1187887	125.7123461	127.6727534	120.4130432	142.9330705	228.2521582	197.7791432	134.0460242	296.743548	108.0943426	159.4736251	189.2882526	162.7741751	127.5006032	220.9995147	152.9917651	154.2401091	0.512017271	0.146199704	3.502177194	0.000461473	0.053766083	BRCA2	675
ENSG00000140326	289.1226632	389.4278728	372.4158463	413.0979519	385.3904628	358.831243	324.4882781	338.5607835	363.819409	453.1753942	289.9202852	251.3757813	371.2043747	271.4653939	312.5728073	329.3130359	278.9511091	324.5851893	278.8200005	249.4137381	265.48571	329.1160633	-0.330607718	0.088759337	-3.724765511	0.000195497	0.031609315	CDAN1	146059
ENSG00000140464	1318.326609	2051.94581	2079.077441	2137.422239	1463.853692	1429.423142	1889.98305	1402.120417	1432.055121	1712.98083	2910.415239	2268.421089	1620.738292	4003.839797	1711.493757	1744.641459	2377.061951	2590.90255	2711.1392	3922.215197	2356.973134	2149.287144	0.600428201	0.160207352	3.747819284	0.000178379	0.030946751	PML	5371
ENSG00000140807	294.5778078	271.2637426	390.0102957	287.7299167	208.9719403	269.1234322	342.7541745	357.9396836	247.7068317	224.9256847	609.4733067	275.5320125	329.0220594	570.4070422	426.9726531	359.6130247	403.4828543	446.9066109	431.5405032	512.5083985	394.1787829	364.5067028	0.579168719	0.139836547	4.141755019	3.44658369888877e-05	0.010369418	NKD1	85407
ENSG00000141664	1674.729389	2136.201973	3025.267833	2383.020275	2028.813008	1841.370852	2412.172796	1530.933105	1752.009778	2291.361162	4804.507709	2749.281067	1532.624123	8856.146331	1916.873008	2762.880556	3903.32302	3683.126896	7577.178706	7662.368889	3588.106866	3338.680826	1.080626086	0.251480196	4.297062367	1.73076511458267e-05	0.006342065	ZCCHC2	54877
ENSG00000142173	694.6217444	1173.421189	471.140257	1490.029926	682.5716643	1274.795205	373.913645	393.2776778	1008.02919	929.6189627	266.694627	437.0768089	589.6150294	154.966075	527.8607062	475.2314029	556.9059643	451.7224149	294.2321613	216.7900002	143.9922495	600.3098524	-1.182169806	0.277882733	-4.2542039	2.09794068101167e-05	0.00733292	COL6A2	1292
ENSG00000143110	309.1248601	390.455387	439.8612358	493.2512858	213.1723813	407.2262461	514.6684941	302.082854	318.2344712	271.4620332	669.5396641	524.6431471	513.6868619	464.8982251	457.5993835	409.0498485	486.171933	406.4538573	472.1725636	757.712622	462.5751014	442.0972598	0.482742296	0.149830504	3.221922662	0.001273335	0.097943775	C1orf162	128346
ENSG00000144824	250.9366511	264.0711433	122.1836766	252.791284	307.6823041	227.8106246	148.2761006	148.1915888	250.2871112	255.949917	76.88493751	192.4949676	185.6021873	87.92401421	145.9273625	180.2051964	178.329459	152.1794063	137.3083419	108.3950001	97.19476839	179.5536211	-0.667285419	0.18867124	-3.536762776	0.000405063	0.049445242	PHLDB2	90102
ENSG00000145107	27.27572295	20.55028353	10.75216354	39.04906013	45.15474087	33.05024606	23.63821893	10.25941768	30.96335396	33.24024896	12.81415625	12.83299784	16.87292612	15.38670249	14.41257901	7.973681257	15.94006338	26.00534158	9.807738709	13.68092234	21.59883742	21.01235252	-0.847874307	0.254068563	-3.337187002	0.00084631	0.078616923	TM4SF19	116211
ENSG00000147234	158.1991931	118.1641303	58.64816477	201.4109417	150.1657662	153.447571	83.80823077	58.1367002	132.4543475	121.8809129	34.43804493	95.11516048	77.80293711	56.05155906	105.391984	54.22103255	137.4830466	56.82648716	57.44532673	48.40941751	41.39777172	95.28089172	-0.830475041	0.24723872	-3.359000732	0.000782249	0.077453057	FRMPD3	84443
ENSG00000148019	1070.11753	884.6897059	737.9894067	1141.671205	1418.698952	1043.443483	674.7637041	693.0806612	1035.552171	1086.956141	661.5308165	665.0512411	836.1472278	486.8792287	601.7251736	580.4839955	924.5236759	788.8286946	612.2831166	575.651117	431.0767968	807.1973354	-0.587537264	0.146584914	-4.008170054	6.1191053485152e-05	0.015638591	CEP78	84131
ENSG00000149084	138.1969963	154.1271265	152.4852284	195.2453006	145.9653251	172.3334259	155.7973521	150.4714594	189.2204964	178.3893361	258.6857793	234.0134901	197.7881895	211.0176341	240.5099122	206.5183446	154.419364	208.0427326	239.5890456	212.5804856	218.6882289	191.1469168	0.408191742	0.091974713	4.438086588	9.07621089822645e-06	0.003935065	HSD17B12	51144
ENSG00000149131	138.1969963	295.9240828	246.322292	412.070345	113.4119073	119.216959	246.0523698	86.63508266	130.7341612	261.4899585	780.8626466	594.0923119	80.61509147	2176.119352	74.76525361	288.6472615	613.6924401	718.5179562	353.0785935	1993.205147	544.4706933	488.9581382	1.865491139	0.483312215	3.859805487	0.000113477	0.023052383	SERPING1	710
ENSG00000149328	110.0120826	50.34819464	32.25649062	82.20854764	111.3116868	109.7740316	51.57429586	34.19805894	91.16987554	58.72443984	29.63273633	40.00875798	39.37016095	37.36770604	38.73380609	19.13683502	59.77523767	57.78964796	28.0221106	21.04757283	14.39922495	53.18388097	-1.063771663	0.264929713	-4.015297688	5.93708090376733e-05	0.015338319	GLB1L2	89944
ENSG00000149428	1182.857185	1228.906955	924.6860645	1461.256934	1418.698952	1023.377262	942.3053639	715.8793672	1220.472202	1399.414481	863.3537774	795.6458662	797.7144516	803.4056798	992.6663793	1141.033788	872.7184699	835.060413	741.1848253	868.2123793	847.7543688	1003.647865	-0.406161168	0.115500366	-3.516535779	0.000437218	0.051958955	HYOU1	10525
ENSG00000150687	294.5778078	205.5028353	156.3951061	323.6961563	505.1030316	383.6189275	180.5100355	108.2938533	214.1631982	285.8661411	76.88493751	129.0848606	196.8508047	141.7774729	87.37626024	62.1947138	236.1121888	208.0427326	194.7536687	64.19509714	64.79651226	196.1807782	-1.001494134	0.2801414	-3.574959409	0.000350282	0.045744551	PRSS23	11098
ENSG00000151208	265.4837034	437.7210391	201.358699	309.3096605	490.4014881	283.2878234	204.1482544	213.1679007	434.3470486	352.346639	139.3539492	114.7420984	283.0902049	134.0841217	221.5934023	130.7683726	161.3931417	91.50027593	168.1326636	144.1758739	128.693073	233.7666397	-1.03239077	0.197622304	-5.224059972	1.75042045645197e-07	0.00041604	DLG5	9231
ENSG00000152558	3144.890856	2860.599467	3233.468818	2726.240961	2917.206282	2746.711521	2833.362879	3354.829582	3091.174837	3901.29722	7782.197268	3923.877811	3579.872492	9739.782674	2488.872238	3356.919809	3905.315528	5068.152126	4159.882318	7948.61588	3597.106382	4112.398902	0.712868797	0.196736847	3.62346357	0.000290684	0.039706788	TMEM123	114908
ENSG00000152778	419.1369426	280.5113701	590.3915253	462.4230805	528.2054572	365.9134385	501.7749201	390.9978073	444.6681666	579.4883403	1676.251815	780.5482217	340.2706768	3021.288938	277.4421459	456.891936	922.531168	1232.845823	1695.337691	2255.247429	694.7626037	853.1871189	1.411190616	0.31833296	4.433064721	9.29029628699635e-06	0.003943067	IFIT5	24138
ENSG00000153208	33.6400583	75.00853488	56.69322594	99.67786401	72.45760744	75.54341957	85.95715976	28.49838245	77.40838489	91.9646888	203.4247305	74.73334038	108.736635	121.9945697	81.07075693	100.4683838	108.5916818	132.9161903	89.67075391	154.6996603	116.0937511	94.72617999	0.755037573	0.206397525	3.658171634	0.000254021	0.036358438	MERTK	10461
ENSG00000153406	479.1435331	503.4819464	472.1177264	468.5887215	519.8045751	452.0801515	525.413139	422.9159956	510.8953403	527.4119502	494.9467852	312.5212416	379.6408377	424.2333686	330.588531	309.3788328	343.7076166	470.02247	507.2002018	323.080243	384.2793158	436.259644	-0.32994441	0.097972133	-3.367737321	0.000757878	0.075369191	NMRAL1	57407
ENSG00000154165	77.28121502	53.43073717	64.51298125	39.04906013	56.70595365	56.65756468	52.64876035	47.87728252	79.12857122	52.07639004	132.9468711	118.5165095	70.30385884	137.3812722	94.58254975	165.055202	61.76774559	86.68447193	33.62653272	115.7616506	67.49636694	79.2138832	0.768340561	0.211832667	3.627110826	0.00028661	0.03937661	GPR15	2838
ENSG00000156453	84.55474114	72.95350652	131.9583707	70.90487234	141.7648841	109.7740316	81.65930177	69.53605318	74.8281054	122.9889212	42.44689258	54.35152027	82.48986103	35.16960568	68.45975029	36.67893378	36.86139656	34.67378877	46.23648249	21.04757283	44.0976264	69.68743898	-1.068674326	0.20158624	-5.301325758	1.14964740357395e-07	0.000390355	PCDH1	5097
ENSG00000156475	456.413764	343.1897349	142.7105343	506.6101748	510.3535829	408.4066121	206.2971834	216.5877066	386.1818313	380.0468465	112.1238672	232.5037256	240.9078896	129.687921	209.8831818	155.4867845	385.550283	257.1639334	210.1658295	144.1758739	115.1937996	273.7924314	-0.835754137	0.23501842	-3.556121844	0.00037637	0.04705383	PPP2R2B	5521
ENSG00000157601	1388.334298	1425.162163	4164.997168	1305.060694	895.7440456	1146.135319	1751.37713	845.8319912	1168.006519	2257.012905	11339.7274	5061.485325	940.1969388	13610.6374	726.0336676	2009.367677	5369.80885	9602.713169	9059.548356	15293.16642	6250.163579	4552.881477	2.140023995	0.446402807	4.793930414	1.63545022869039e-06	0.001340392	MX1	4599
ENSG00000157985	437.3207579	577.4629671	202.3361685	887.8523145	769.7308153	913.6032304	260.0204083	289.5435657	1002.868631	702.4772615	234.6592364	381.9704064	359.9557572	206.6214334	363.0168338	234.426229	360.6439339	665.5441123	297.0343723	154.6996603	197.989343	452.3703542	-0.943388826	0.2779112	-3.3945693	0.000687366	0.070117274	AGAP1	116987
ENSG00000158321	660.9816861	901.1299327	457.4556852	804.61616	1048.010032	705.8588266	315.8925621	624.6845434	780.1045011	801.09	289.9202852	497.4673869	571.8047185	330.8141035	469.309604	492.7735017	446.3217746	277.3903102	416.1283424	471.4656314	474.2744717	563.6901933	-0.720894154	0.172936014	-4.168560023	3.0653004418425e-05	0.00974815	AUTS2	26053
ENSG00000159433	818.2716884	722.342466	510.2390335	971.088469	785.4824691	642.1190663	576.9874349	534.6296548	740.5402155	711.3413278	383.6238028	641.6498921	798.6518364	318.7245515	653.9707725	460.0814085	539.9696469	424.7539125	323.6553774	393.589612	420.2773781	589.1423817	-0.524729206	0.161232507	-3.254487672	0.001135971	0.093424763	STARD9	57519
ENSG00000159618	617.3405294	777.8282315	619.7156077	1062.545478	845.3387535	531.1646689	402.9241864	461.6737957	572.8220482	696.93722	209.0309238	412.1656954	607.4253403	440.7191212	562.0905814	283.8630527	593.7673608	518.18051	312.4465332	418.8466994	304.183627	535.7623793	-0.636438242	0.191274554	-3.327354475	0.000876748	0.080118649	ADGRG5	221188
ENSG00000160219	1254.683256	999.7712936	976.4919434	1478.726251	1484.855897	1353.879723	1085.209142	1029.361574	1277.238351	1131.276473	798.4821114	766.9603416	812.7126081	964.9660559	1021.491537	910.5943995	1134.733262	746.4496194	1277.808243	894.5218454	859.453739	1059.984175	-0.383370798	0.108458337	-3.534728721	0.000408194	0.049445242	GAB3	139716
ENSG00000160318	164.5635285	174.67741	93.83706363	264.0949593	204.7714993	127.4795205	80.58483727	113.9935298	135.034627	231.5737345	50.45574024	108.7030405	122.7974068	95.61736545	82.8723293	66.18155443	125.5279991	72.23705994	98.07738709	55.776068	65.69646382	120.6930059	-0.891851743	0.211011313	-4.226558906	2.37292173634708e-05	0.008057086	CLDND2	125875
ENSG00000160932	810.0889715	1187.806388	2042.911073	924.8461609	1041.709371	1178.005199	955.1989378	787.695291	906.5381964	1057.039917	8408.489155	3407.538368	928.9483214	15297.67942	828.723293	1015.846992	2031.361827	5888.765127	3756.363926	14861.69118	2915.843052	3344.432865	2.308261055	0.471953701	4.89086334	1.00394652474382e-06	0.001084627	LY6E	4061
ENSG00000162383	21.82057836	30.82542529	33.23396004	116.1195735	105.0110253	112.1347634	38.68072189	29.63831775	50.74549676	9.972074689	10.41150195	10.56835116	31.87108267	26.37720426	18.91650995	7.176313131	35.8651426	36.60011037	28.0221106	19.99519419	16.19912807	37.62783743	-1.323957743	0.370583967	-3.572625536	0.00035342	0.045780245	SLC1A7	6512
ENSG00000162398	59.09739972	41.10056705	16.61698002	49.32512858	84.00882022	64.92012619	39.75518639	33.05812365	30.10326079	29.91622407	12.01327149	26.42087791	16.87292612	15.38670249	27.02358564	20.73157127	30.88387279	36.60011037	26.62100507	15.78567962	12.59932183	32.80194006	-1.03362624	0.255777553	-4.041113966	5.31978960178406e-05	0.014368268	LEXM	163747
ENSG00000162676	451.8678102	397.6479863	302.0380486	626.8401758	550.2577725	460.342713	294.4032722	277.0042774	386.1818313	454.2834025	245.0707383	265.7185436	363.7052964	263.7720426	303.5649454	325.3261953	446.3217746	267.7587022	269.0122617	152.594903	178.1904087	346.7572905	-0.584608695	0.174217679	-3.355622101	0.000791867	0.077453057	GFI1	2672
ENSG00000162746	71.82607043	114.0540736	65.49045066	110.9815393	139.6646636	83.80598109	61.24447633	77.51560027	57.62624209	108.5848133	51.256625	77.75286928	74.05339797	53.8534587	72.96368123	47.84208754	49.81269806	53.93700476	57.44532673	48.40941751	38.69791704	72.22944736	-0.642507371	0.171796567	-3.739931373	0.000184071	0.031136449	FCRLB	127943
ENSG00000162772	28.18491371	23.63282606	19.54938826	51.38034227	21.00220506	16.52512303	35.4573284	11.39935298	27.5229813	27.70020747	46.45131641	48.31246246	29.9963131	149.4708242	24.32122708	22.32630752	45.82768221	43.34223597	57.44532673	116.8140292	28.79844989	41.68861158	1.07965605	0.322927296	3.343340938	0.000827761	0.078078293	ATF3	467
ENSG00000163508	1150.126318	799.4060292	270.7590274	1010.137529	1395.596526	972.621527	492.1047396	445.7147016	1268.637419	1039.311784	331.566293	533.7017338	548.3700989	360.4884583	553.9835057	531.0471717	682.4339634	336.1431189	546.4311567	495.6703402	252.8863881	667.4827538	-0.911613937	0.235317195	-3.873979274	0.000107073	0.022323682	EOMES	8320
ENSG00000165182	9.091907649	8.220113411	2.932408238	4.110427382	6.300661517	5.901829654	15.04250296	11.39935298	1.720186331	4.432033195	28.83185157	12.83299784	14.06077177	18.68385302	3.603144752	7.973681257	16.93631734	29.85798478	7.00552765	12.6285437	28.79844989	11.92212128	1.268487883	0.374835967	3.384114636	0.000714082	0.072531183	CXorf58	254158
ENSG00000165185	156.3808116	171.5948675	224.817965	238.4047882	180.6189635	160.5297666	240.6800473	223.4273184	165.9979809	186.1453942	559.0175665	331.3932972	161.2301829	642.9443539	164.8438724	234.426229	195.2657764	269.6850238	334.8642217	586.1749034	260.9859522	270.9252039	0.803096545	0.228590131	3.513259921	0.000442644	0.05234213	KIAA1958	158405
ENSG00000165949	22.72976912	23.63282606	186.6966579	46.24230805	18.90198455	50.75573502	45.12750887	51.29708841	13.76149065	46.53634855	3287.631963	225.7097856	45.93185444	4396.20071	24.32122708	29.50262065	426.3966954	485.4330428	58.84643226	6617.356898	163.7911838	774.6097205	4.824517286	0.822441383	5.86609257	4.46184755521415e-09	3.53497308974433e-05	IFI27	3429
ENSG00000166289	451.8678102	568.2153395	315.7226203	646.3647058	755.0292718	450.8997856	353.4988195	329.4413012	481.6521727	563.9762241	293.924709	324.5993572	449.0073118	283.5549458	335.9932482	282.2683165	474.2168855	405.4906965	320.8531664	225.2090293	194.3895368	405.0559645	-0.591517387	0.172417734	-3.430722436	0.000601976	0.064623757	PLEKHF1	79156
ENSG00000167077	275.4848018	220.9155479	201.358699	239.432395	233.1244761	227.8106246	211.6695059	210.8880301	239.9659932	212.7375934	156.9734141	173.622912	181.8526482	158.2632256	183.7603824	184.192037	211.2058398	182.0373911	128.9017088	106.2902428	171.8907478	195.8275341	-0.440085891	0.099087623	-4.441381046	8.93833536760906e-06	0.003935065	MEI1	150365
ENSG00000167123	43.64115672	50.34819464	59.62563418	70.90487234	78.75826896	47.21463723	42.97857988	39.89773543	46.44503094	66.48049793	40.04423829	34.7245824	39.37016095	38.46675622	36.03144752	31.89472503	60.77149163	49.12120076	22.41768848	30.51898061	24.2986921	45.4264082	-0.55513891	0.171917125	-3.229107697	0.001241771	0.096768585	CERCAM	51148
ENSG00000167397	353.6752076	442.85861	413.4695616	404.8770971	442.0964164	441.4568581	371.764716	406.9569014	464.4503094	391.1269295	339.5751407	275.5320125	296.2135919	357.1913077	365.7191924	349.2472391	327.7675532	422.8275909	339.0675382	352.5468449	339.2817378	376.0810646	-0.273216533	0.074167299	-3.683787007	0.000229794	0.034350631	VKORC1	79001
ENSG00000169245	5.45514459	3.082542529	5.864816477	7.193247918	6.300661517	3.541097792	5.372322485	1.139935298	3.440372662	6.648049793	37.64158399	12.83299784	6.561693491	64.84396048	1.801572376	1.594736251	16.93631734	15.41057279	8.406633179	25.2570874	7.199612473	11.73928375	1.902909756	0.504033272	3.775365362	0.000159773	0.029211476	CXCL10	3627
ENSG00000169385	94.55583955	52.40322299	76.2426142	108.9263256	70.35738694	47.21463723	46.20197337	178.9698418	131.5942543	87.53265561	325.1592149	86.81145599	175.2909547	637.449103	50.44402653	98.87364759	153.42311	230.195431	138.7094475	347.2849517	53.09714199	151.9398684	1.222661933	0.365702955	3.343319804	0.000827824	0.078078293	RNASE2	6036
ENSG00000169583	141.8337593	318.5293947	197.4488214	219.9078649	281.4295478	191.2192808	134.3080621	157.3110711	101.4909935	224.9256847	93.70351759	166.8289719	167.7918764	91.22116474	67.55896411	115.6183782	109.5879357	110.7634919	161.1271359	69.45699035	97.19476839	153.2979846	-0.791633775	0.202359727	-3.912012462	9.15301873535894e-05	0.02091074	CLIC3	9022
ENSG00000170624	39.09520289	24.66034023	17.59444943	38.02145328	65.10683567	77.90415143	34.3828639	33.05812365	61.06661475	57.61643154	8.008847657	36.23434685	24.3720044	9.891451598	13.51179282	11.16315376	23.91009507	19.26321599	19.61547742	18.94281555	17.99903118	31.01993805	-1.277963231	0.271947486	-4.699301499	2.61052818459197e-06	0.001651658	SGCD	6444
ENSG00000171476	259.119368	251.7409732	158.3500449	227.1011129	320.2836271	249.0572114	143.9782426	141.351977	164.2777946	325.7544399	72.88051368	110.9676872	195.91342	60.44775977	101.7888393	137.1473176	139.4755546	181.0742303	119.09397	129.4425729	60.29675447	169.0258767	-0.913671022	0.213998369	-4.269523296	1.95891189434919e-05	0.007054457	HOPX	84525
ENSG00000171596	248.2090788	329.8320506	158.3500449	422.3464135	504.0529213	382.4385616	199.8503964	110.5737239	323.3950302	268.1380083	128.1415625	96.62492493	267.1546636	64.84396048	125.2092801	102.0631201	255.041014	199.3742854	214.3691461	91.55694182	68.3963185	217.1410213	-1.008606311	0.275822714	-3.656719549	0.000255464	0.036358438	NMUR1	10316
ENSG00000171714	21.82057836	7.192599235	34.21142945	21.57974376	27.30286657	21.24658675	27.93607692	17.09902947	12.04130432	19.94414938	70.47785938	32.45993572	31.87108267	62.64586012	26.12279945	23.92104377	32.87638072	36.60011037	42.0331659	56.82844665	33.29820769	31.4052027	0.954831109	0.24126767	3.957559297	7.57194941006836e-05	0.018643817	ANO5	203859
ENSG00000172543	2299.343444	2958.213314	1401.691138	2234.017282	4188.889798	1735.137918	1547.228876	1096.617757	2243.983069	3019.322614	1192.517416	1293.113253	1051.745728	936.3907513	471.1111764	1299.710045	1581.055036	1811.705463	655.717388	1793.253205	944.9491371	1702.653039	-0.939670777	0.233841409	-4.01841052	5.85920512775967e-05	0.015338319	CTSW	1521
ENSG00000173198	316.3983862	312.3643096	381.213071	271.2882072	304.5319733	165.2512303	343.828639	291.8234363	325.1152166	263.7059751	464.5131641	418.9596354	269.9668179	631.9538521	377.4294128	322.1367228	375.5877433	317.8430638	472.1725636	583.0177674	387.879122	361.7609671	0.495706314	0.150310787	3.297875841	0.000974192	0.085092244	CYSLTR1	10800
ENSG00000173482	327.3086754	351.4098483	58.64816477	417.2083793	482.000606	427.2924669	251.4246923	222.2873831	614.1065202	305.8102905	122.5353692	81.52728041	225.9097331	164.8575266	281.9460769	232.0341246	135.4905387	171.4426223	205.9625129	190.4805341	277.1850802	264.1365917	-0.864722498	0.267155146	-3.236780239	0.001208865	0.096623486	PTPRM	5797
ENSG00000174255	72.73526119	89.39373334	63.53551183	77.07051341	73.5077177	128.6598865	75.21251479	67.25618259	105.7914594	121.8809129	76.88493751	70.20404702	66.5543197	41.76390675	54.94795747	57.41050505	62.76399955	52.97384396	39.23095484	38.93800974	61.19670602	71.32918482	-0.615578457	0.157584444	-3.906340251	9.37045425151632e-05	0.021011034	ZNF80	7634
ENSG00000176148	453.6861917	386.3453303	311.8127427	388.4353876	491.4515983	404.8655143	471.6899142	403.5370955	467.0305889	483.0916183	353.1901817	347.245824	315.8986724	333.0122038	354.9097581	363.5998653	305.8499661	413.1959829	280.221106	338.8659226	358.1807206	382.1960088	-0.314587143	0.084643061	-3.716632399	0.000201896	0.031717514	TCP11L1	55346
ENSG00000176658	254.5734142	243.5208598	201.358699	182.9140185	249.9262402	205.383672	201.9993254	184.6695183	354.3583842	222.7096681	134.5486406	167.5838542	201.5377287	124.1926701	192.7682442	216.0867621	185.3032368	175.2952655	134.5061309	126.285437	161.0913291	196.2196714	-0.475846834	0.131452909	-3.619903422	0.000294713	0.039913641	MYO1D	4642
ENSG00000177294	8.182716884	12.33017012	7.819755303	11.3036753	2.100220506	2.360731862	7.521251479	14.81915888	3.440372662	7.756058092	52.85839454	17.3622912	7.499078276	67.04206083	8.107075693	12.75789001	16.93631734	26.96850238	21.01658295	45.25228159	13.49927339	17.47304092	1.75956129	0.406635266	4.327124172	1.5106880541373e-05	0.005791296	FBXO39	162517
ENSG00000177409	2354.804081	2111.541632	2697.815579	2207.299504	2311.292666	1630.08535	2254.226515	1701.9234	1852.640678	2286.929129	5719.918997	3555.495285	1339.522857	9303.459753	1443.960259	2136.946577	4542.918063	4362.15526	3935.705434	8105.420298	2795.249543	3269.014803	1.004261006	0.265253249	3.786046015	0.000153063	0.028645744	SAMD9L	219285
ENSG00000179044	22.72976912	26.71536859	63.53551183	28.77299167	34.65363834	25.96805048	36.5317929	13.67922358	23.22251547	33.24024896	104.9159043	48.31246246	18.74769569	230.8005373	22.5196547	35.08419753	43.83517429	50.08436156	92.47296497	186.2710196	57.59689979	57.12809443	1.385848964	0.37146342	3.730781791	0.000190887	0.031506878	EXOC3L1	283849
ENSG00000179071	33.6400583	30.82542529	15.63951061	43.15948751	77.70815871	37.77170979	17.19143195	29.63831775	26.66288813	46.53634855	16.01769531	35.47946462	27.18415875	5.495250888	21.61886851	20.73157127	15.94006338	10.59476879	21.01658295	17.89043691	16.19912807	26.997206	-0.912269419	0.277365053	-3.289056819	0.001005237	0.086566956	CCDC89	220388
ENSG00000179195	868.2771805	744.9477779	613.8507913	784.0640231	909.3954789	744.8109023	636.0829822	682.8212436	813.6481346	778.9298341	640.7078126	716.3832325	639.296423	537.4355368	622.443256	647.4629181	665.497646	730.0758858	577.2554783	658.7890296	563.3696761	694.073583	-0.251408526	0.078186264	-3.215507593	0.00130214	0.098564571	ZNF664	144348
ENSG00000179862	38.18601213	95.5588184	114.3639213	87.34658187	68.25716643	152.2672051	103.1485917	139.0721064	96.33043453	67.58850623	157.7742988	130.5946251	99.36278716	171.4518277	117.1022044	161.8657295	161.3931417	184.9268735	298.4354779	98.92359231	124.1933152	127.0544389	0.687748032	0.212422538	3.23764153	0.001205221	0.096623486	CITED4	163732
ENSG00000180543	43.64115672	44.18310958	72.33273655	53.43555597	30.45319733	64.92012619	39.75518639	55.85682961	67.08726691	45.42834025	87.29643946	171.3582653	72.17862841	91.22116474	59.45188841	75.74997194	67.74526936	84.75815033	47.63758802	68.4046117	86.39534968	68.06146823	0.687048831	0.19579872	3.508954654	0.000449872	0.052933407	TSPYL5	85453
ENSG00000180644	4401.392493	6365.450323	2570.744556	5993.003123	11204.6764	5061.409111	2538.959606	2010.845866	4629.021417	6184.902324	1616.986342	2403.545008	3613.618344	1899.158707	2091.625529	2180.801824	2983.780614	2916.4509	3069.822216	3007.698158	1320.228937	3717.339133	-1.048462402	0.24354346	-4.305032046	1.66961564995558e-05	0.006298956	PRF1	5551
ENSG00000180739	1116.486259	1364.538826	494.5995229	1804.477621	2192.630208	1209.875079	542.604571	499.2916606	1188.648755	1659.796432	264.2919727	647.6889499	703.9759731	392.3609134	540.4717128	339.6788215	827.8870417	626.0545195	645.9096493	347.2849517	234.8873569	840.1638475	-1.253652778	0.270613826	-4.632626491	3.61055596466052e-06	0.001995714	S1PR5	53637
ENSG00000180773	270.9388479	246.6034023	286.398538	333.9722248	311.8827451	285.6485553	299.7755947	315.7620776	296.7321421	224.9256847	435.6813125	408.3912843	382.4529921	379.1723113	268.434284	275.0920034	308.8387279	357.3326565	431.5405032	419.899078	354.5809143	328.2883752	0.346482515	0.100714227	3.440253939	0.000581169	0.063074045	SLC36A4	120103
ENSG00000181036	668.2552122	594.9307081	243.3898838	948.4811184	879.9923919	718.8428519	434.0836568	397.837419	610.6661475	872.0025312	92.90263282	265.7185436	409.6371508	276.9606448	374.7270542	153.0946801	612.6961861	366.0011037	319.4520608	62.09033985	88.1952528	447.1408367	-1.213611886	0.320077056	-3.791624122	0.000149665	0.028457962	FCRL6	343413
ENSG00000181104	330.0362477	388.4003587	260.0068638	386.3801739	573.360198	517.0002777	304.0734526	277.0042774	349.1978252	580.5963486	128.9424473	170.6033831	263.4051244	198.9280821	270.2358564	224.0604433	233.1234269	283.169275	362.8863322	283.0898546	140.3924432	310.7091758	-0.771777861	0.185177952	-4.167763249	3.07603174206065e-05	0.00974815	F2R	2149
ENSG00000182173	590.0648064	607.2608782	411.5146228	702.8830823	786.5325794	604.3473566	379.2859674	544.8890725	589.1638184	853.1663901	432.4777735	489.9185647	594.3019534	363.7856088	443.1868045	467.2577217	472.2243776	549.0016556	361.4852267	311.5040779	330.2822222	518.3111696	-0.470318914	0.144221562	-3.261085994	0.001109864	0.092389018	TSEN54	283989
ENSG00000183542	162.7451469	105.8339602	46.91853182	70.90487234	143.8651046	103.8722019	68.76572781	78.65553557	56.76614892	73.12854772	36.84069922	81.52728041	52.49354793	16.48575266	28.82515802	52.6262963	49.81269806	21.18953758	50.43979908	65.24747578	30.59835301	66.54963695	-1.042401733	0.257585826	-4.046813245	5.19196312091925e-05	0.014320756	KLRC4	8302
ENSG00000184898	235.4804081	279.483856	241.434945	206.5489759	176.4185225	195.9407445	147.2016361	183.529583	159.9773288	231.5737345	392.4335352	278.5515414	281.2154353	364.884659	233.3036227	287.8498934	316.8087596	212.8585366	222.7757793	356.7563595	213.2885195	248.491256	0.482179231	0.13710853	3.516770483	0.000436831	0.051958955	RBM43	375287
ENSG00000184979	52.73306437	52.40322299	115.3413907	55.49076966	48.30507163	51.93610095	47.27643787	44.45747663	40.42437878	75.34456432	694.3670919	150.221563	47.80662401	815.4952318	37.8330199	59.0052413	108.5916818	346.7378877	128.9017088	1039.750098	98.99467151	195.7817761	2.457647218	0.522555278	4.703133469	2.56198819192557e-06	0.001651658	USP18	11274
ENSG00000185507	1047.387761	1512.500868	1925.614743	1224.90736	1427.099834	1244.105691	1625.664784	1267.608051	1064.795339	1681.956598	3302.047889	1962.693788	1103.301891	5711.763773	981.856945	1350.741605	1843.069828	2693.960756	3205.729452	5283.993159	1904.297499	2065.004648	0.927766759	0.259844043	3.570475378	0.000356334	0.045780245	IRF7	3665
ENSG00000185697	1490.163664	1412.831993	585.5041783	1511.60967	2199.98098	1357.42082	637.1574467	902.8287561	1383.02981	1255.373403	689.5617833	958.700427	1257.032996	438.5210209	648.5660554	732.7813075	950.4262789	921.7448849	865.8832175	749.2935928	603.8674962	1026.299037	-0.668160787	0.203453512	-3.284095619	0.001023102	0.087158026	MYBL1	4603
ENSG00000185745	458.2321455	311.3367954	1114.315131	464.4782942	415.8436601	278.5663597	555.4981449	242.8062185	344.0372662	790.0099171	5804.011897	1785.296465	216.5358852	8894.613087	236.0059813	572.5103142	2405.953316	2846.140162	5147.661717	7997.025298	1655.910869	2025.561377	2.778878573	0.527319522	5.269819262	1.3655815558751e-07	0.000405714	IFIT1	3434
ENSG00000187608	352.7660168	446.9686667	1105.517906	481.9476105	453.6476292	434.3746625	563.0193964	422.9159956	357.7987568	786.6858922	7159.909805	1669.799484	269.0294331	8974.84375	263.0295669	540.6155892	1246.313705	2918.377222	2838.639804	8487.433745	1419.223609	1961.564678	2.589386211	0.525318168	4.92917696	8.25767534859283e-07	0.000981342	ISG15	9636
ENSG00000187860	130.9234701	157.209669	137.8231872	122.2852146	150.1657662	131.0206183	116.0421657	109.4337886	136.7548133	179.4973444	119.3318301	111.7225694	119.0478676	76.93351243	117.1022044	85.31838945	105.6029199	117.5056175	96.67628156	119.9711651	107.9941871	121.3505991	-0.354766563	0.104236037	-3.403492432	0.000665303	0.068751788	CCDC157	550631
ENSG00000188157	85.4639319	116.1091019	235.5701285	158.2514542	172.2180815	121.5776909	104.2230562	112.8535945	122.9933227	195.0094606	465.3140489	225.7097856	134.0460242	756.1465222	113.4990597	113.2262738	159.4006338	338.0694405	369.8918599	645.1081073	268.1855646	238.7079592	1.194926976	0.305438633	3.912167116	9.14715761020751e-05	0.02091074	AGRN	375790
ENSG00000188313	602.7934771	586.7105947	831.8264703	872.4382118	622.7153799	937.210549	738.1571094	884.5897913	602.0652158	799.9819917	2547.61444	991.1603628	395.5763791	3687.313346	505.3410515	1050.133822	1492.388434	1613.294339	1905.503521	3431.80675	1281.53102	1256.197726	1.200131694	0.289195839	4.14989267	3.32631208500872e-05	0.010267505	PLSCR1	5359
ENSG00000189182	16.36543377	4.110056705	29.32408238	261.0121388	1.050110253	9.442927446	9.670180473	150.4714594	3.440372662	17.72813278	3.203539063	14.34276229	12.1860022	5.495250888	2.702358564	3.189472503	4.981269806	17.33689439	12.60994977	17.89043691	14.39922495	29.09295504	-2.353344048	0.727738341	-3.23377774	0.001221645	0.096623486	KRT77	374454
ENSG00000189241	2419.356625	2293.411642	2350.813938	2667.667371	2596.922655	2462.243332	1943.706275	1998.306578	2467.607292	2550.635104	1879.676545	1798.129462	1768.845088	2031.044728	2161.886851	2290.041257	2042.32062	1989.890211	2139.488144	1973.209953	2044.689942	2184.280648	-0.240497257	0.065612337	-3.665427385	0.000246926	0.035816295	TSPYL1	7259
ENSG00000189350	224.5701189	204.4753211	136.8457178	209.6317965	275.1288862	192.3996467	204.1482544	140.2120417	194.3810554	208.3055602	116.128291	147.9569163	142.4824872	149.4708242	118.9037768	94.08943883	178.329459	163.7373359	123.2972866	112.6045147	99.89462307	163.6663501	-0.598843371	0.13339909	-4.489111363	7.15209024396806e-06	0.003333155	TOGARAM2	165186
ENSG00000189409	66.37092584	169.5398391	79.17502244	146.9477789	191.120066	462.7034449	96.70180473	85.49514736	60.20652158	167.3092531	68.07520508	58.1259314	129.3591003	39.56580639	51.34481272	54.22103255	79.70031689	88.61079353	67.25306544	47.35703887	47.69743264	107.4704924	-1.196356466	0.302650314	-3.952933178	7.71990011050164e-05	0.018643817	MMP23B	8510
ENSG00000189430	306.3972878	350.3823341	157.3725755	203.4661554	380.1399115	265.5823344	167.6164615	139.0721064	133.3144407	291.4061826	106.5176738	125.3104495	188.4143417	79.13161279	110.7967011	125.9841639	116.5617135	40.45275357	235.385729	174.6948545	69.29627006	179.3950502	-0.942989229	0.253078407	-3.726075408	0.000194484	0.031609315	NCR1	9437
ENSG00000196116	412.7726073	359.6299617	566.9322594	388.4353876	465.198842	391.881489	421.1900828	406.9569014	426.6062101	423.2591701	757.6369884	468.0269801	296.2135919	1119.932131	389.1396332	456.0945679	624.6512336	592.3438915	1015.801509	1018.702525	567.8694338	550.9178761	0.638661849	0.193772674	3.2959335	0.000980952	0.085092244	TDRD7	23424
ENSG00000196141	98.19260261	85.28367664	158.3500449	163.3894884	116.5622381	99.15073819	130.0102041	71.81592378	152.2364903	108.5848133	581.4423399	280.8161881	108.736635	1028.710966	126.1100663	146.7157351	153.42311	322.6588678	176.5392968	1054.483399	210.5886648	255.895309	1.685633323	0.361171948	4.667121393	3.0544888329899e-06	0.00177071	SPATS2L	26010
ENSG00000196358	907.3723834	1534.078665	2099.604299	1412.959413	1354.642226	1562.804492	1802.951426	1349.683393	1264.336953	1636.528257	3115.441739	1970.24261	940.1969388	5194.111139	1331.361986	1486.294186	2916.035344	1666.268183	5213.513677	3482.320925	1817.002198	2097.988116	0.827218359	0.251673486	3.286871306	0.001013071	0.086707911	NTNG2	84628
ENSG00000196812	111.8304641	115.0815878	117.2963295	101.7330777	96.61014326	138.1028139	116.0421657	80.93540617	102.3510867	93.0726971	152.9689902	135.8788007	126.5469459	128.5888708	129.7132111	133.160477	145.4530783	113.6529743	176.5392968	167.328204	104.3943809	123.2038572	0.354884071	0.106785188	3.32334547	0.000889447	0.080688447	ZSCAN16	80345
ENSG00000196968	991.0179338	957.6432124	723.3273655	1264.984027	1234.929657	1013.934335	756.4230059	662.3024082	1005.44891	934.0509959	639.106043	692.2270013	738.6592102	574.8032429	774.6761217	723.21289	880.6885016	768.6023178	673.9317599	717.7222336	559.7698698	823.2124306	-0.439205529	0.114540667	-3.834494259	0.000125823	0.024921325	FUT11	170384
ENSG00000197061	240.9355527	290.7865119	217.9756791	190.1072664	285.6299888	258.5001388	212.7439704	728.4186555	368.979968	377.8308299	112.924752	76.24310483	49.68139358	151.6689245	175.6533067	272.699899	202.2395541	269.6850238	291.4299502	106.2902428	63.8965607	235.4438702	-0.978398968	0.294692795	-3.320064096	0.000899968	0.081113953	H4C3	8364
ENSG00000197121	149.1072854	115.0815878	141.7330649	78.09812026	97.66025351	88.52744481	126.7868106	147.0516535	103.2111799	113.0168465	438.0839668	147.9569163	109.6740198	301.1397487	148.629721	145.1209989	167.3706655	339.9957621	123.2972866	265.1994177	131.3929276	165.6255085	0.861044559	0.23028391	3.739056532	0.000184712	0.031136449	PGAP1	80055
ENSG00000197540	476.4159608	544.5825135	392.942704	431.5948751	783.3822486	511.098448	318.0414911	437.7351545	477.3517068	758.9856847	415.6591934	336.6774728	373.0791442	303.337849	360.3144752	384.3314366	478.2019013	396.8222493	276.0177894	222.0518934	176.3905056	421.6673665	-0.599718068	0.172909151	-3.468399829	0.000523568	0.059074713	GZMM	3004
ENSG00000198121	89.10069496	106.8614743	101.6568189	185.996839	95.56003301	86.16671295	133.2335976	112.8535945	139.3350928	97.5047303	156.9734141	136.6336829	143.419872	296.743548	252.2201327	158.676257	107.5954278	113.6529743	197.5558797	166.2758254	161.0913291	144.7194253	0.579363152	0.178417775	3.247227755	0.001165351	0.094856374	LPAR1	1902
ENSG00000198715	149.1072854	215.777977	164.2148614	243.5428224	307.6823041	203.0229401	226.7120089	233.6867361	252.0072975	177.2813278	345.181334	261.9441324	282.1528201	300.0406985	253.1209188	293.4314703	328.7638072	242.7165214	263.4078396	373.5944178	256.4861944	255.8988436	0.421570148	0.119300769	3.53367501	0.000409825	0.049445242	GLMP	112770
ENSG00000198885	229.1160728	184.9525517	119.2512684	273.3434209	246.7759094	186.4978171	126.7868106	100.3143062	197.8214281	227.1417013	109.7212129	119.2713917	156.543259	98.91451598	136.0187144	114.8210101	170.3594274	138.6951551	114.8906535	98.92359231	67.49636694	153.2217422	-0.651188934	0.178303449	-3.65213874	0.000260065	0.036793049	ITPRIPL1	150771
ENSG00000201315	23.63895989	15.41271265	20.52685767	8.220854764	21.00220506	18.88585489	26.86161242	36.47792954	15.48167698	19.94414938	1.601769531	3.77441113	1.874769569	4.39620071	9.007861881	11.16315376	7.970031689	6.742125595	22.41768848	4.209514566	5.399709355	13.57190712	-1.578861426	0.334894041	-4.714510354	2.42292683758796e-06	0.001651658	RN7SKP227	106481818
ENSG00000205336	643.7070616	812.7637135	375.3482545	1241.349069	957.7005506	803.8291989	504.9983136	430.8955427	531.5375763	941.807054	260.2875489	354.039764	724.5984384	446.2143721	330.588531	174.6236195	689.4077411	474.838274	500.1946742	229.4185439	147.5920557	551.2257094	-0.879835156	0.263937494	-3.333498174	0.000857612	0.079006706	ADGRG1	9289
ENSG00000205837	2.727572295	2.055028353	4.887347064	3.082820536	3.150330758	2.360731862	3.223393491	3.419805894	2.580279496	13.29609959	32.03539063	25.66599568	5.624308707	62.64586012	5.404717128	0.797368126	3.985015845	60.67913035	8.406633179	10.52378642	8.099564033	12.60243712	2.325413808	0.567572565	4.097121588	4.18319208212037e-05	0.012125135	LINC00487	400941
ENSG00000206013	18.1838153	41.10056705	42.03118475	70.90487234	50.40529213	21.24658675	29.01054142	26.21851186	47.3051241	59.83244814	17.61946485	15.85252675	19.68508047	45.06105728	18.01572376	23.12367564	19.92507922	19.26321599	22.41768848	7.366650491	12.59932183	29.86516327	-1.025090495	0.264054674	-3.882114556	0.000103552	0.022323682	IFITM5	387733
ENSG00000206178	1.81838153	2.055028353	0.977469413	87.34658187	90.30948174	11.80365931	35.4573284	3.419805894	35.26381979	31.02423237	0	9.813468938	0	12.08955195	3.603144752	3.189472503	0	0	4.20331659	7.366650491	0	16.17816161	-3.037825067	0.921526149	-3.296515319	0.000978923	0.085092244	HBZP1	3051
ENSG00000211695	78.19040578	84.25616246	32.25649062	70.90487234	170.117861	95.60964039	36.5317929	49.01721782	123.8534158	57.61643154	32.03539063	68.69428257	70.30385884	17.58480284	37.8330199	37.47630191	56.78647578	34.67378877	53.24201014	39.99038838	29.69840145	60.79395295	-0.877081866	0.271233019	-3.233683968	0.001222046	0.096623486	TRGV9	6983
ENSG00000211697	38.18601213	44.18310958	18.57191884	23.63495745	22.05231531	25.96805048	18.26589645	33.05812365	22.3624223	46.53634855	15.21681055	29.44040681	11.24861741	6.594301066	18.91650995	14.35262626	25.90260299	17.33689439	11.20884424	19.99519419	10.79941871	22.56339911	-0.816249853	0.24401913	-3.345024027	0.000822754	0.078078293	TRGV5	6978
ENSG00000213468	55.46063666	58.56830805	47.89600123	59.60119704	23.10242556	46.0342713	53.72322485	39.89773543	40.42437878	47.64435685	115.3274063	76.24310483	99.36278716	106.6078672	32.42830277	57.41050505	83.68533273	88.61079353	36.42874378	121.0235438	73.79602785	64.91795003	0.779041568	0.213621945	3.646823677	0.000265502	0.037258708	FIRRE	286467
ENSG00000213694	219.1149743	334.9696215	368.5059686	535.3831665	278.279217	493.3929591	544.7535	304.3627246	520.3563651	290.2981743	624.6901172	538.2310271	623.3608817	715.4816656	446.7899493	531.8445398	484.1794251	471.9487916	613.6842221	492.5132043	492.2735029	472.5911428	0.496007746	0.153809312	3.224822615	0.001260507	0.097339189	S1PR3	1903
ENSG00000214872	22.72976912	81.17361993	52.78334829	36.99384644	29.40308708	33.05024606	71.9891213	36.47792954	42.14456511	55.40041494	130.5442168	52.84175582	30.93369789	206.6214334	29.72594421	55.01840067	102.614158	95.35291913	84.06633179	195.7424273	63.8965607	71.88113303	1.041064884	0.315131401	3.303589808	0.000954554	0.084341401	SMTNL1	219537
ENSG00000224863	9.091907649	9.247627587	7.819755303	18.49692322	14.70154354	12.98402524	10.74464497	7.979547087	25.80279496	9.972074689	6.407078126	3.77441113	10.31123263	5.495250888	6.305503316	9.568417508	5.977523767	8.668447193	4.20331659	4.209514566	6.299660914	9.431485756	-0.968215276	0.291071095	-3.326387586	0.000879795	0.080118649	LINC01398	101929651
ENSG00000224891	18.1838153	10.27514176	34.21142945	15.41410268	5.250551264	8.262561516	9.670180473	17.09902947	8.600931655	9.972074689	39.24335352	36.23434685	3.749539138	95.61736545	10.80943426	23.12367564	33.87263468	60.67913035	56.0442212	47.35703887	38.69791704	27.73183216	1.555590442	0.382526396	4.066622485	4.76994197727312e-05	0.013496664	ARL14EPP1	107985793
ENSG00000225079	31.82167677	49.32068047	17.59444943	68.84965865	61.95650492	40.13244165	19.34036095	38.75780014	36.12391295	44.32033195	8.008847657	32.45993572	26.24677397	7.693351243	14.41257901	18.33946689	37.85765052	24.07901998	29.42321613	28.41422332	9.899467151	30.71677855	-0.927098611	0.286206434	-3.239265448	0.00119838	0.096552856	FTH1P22	100462772
ENSG00000225479	10.91028918	4.110056705	7.819755303	16.44170953	17.8518743	22.42695268	9.670180473	13.67922358	14.62158381	13.29609959	8.008847657	3.019528904	2.812154353	6.594301066	8.107075693	11.16315376	3.985015845	5.778964796	11.20884424	7.366650491	4.499757796	9.684381893	-0.99817765	0.30190502	-3.306263835	0.00094549	0.083852276	PLCB1-IT1	100874337
ENSG00000226501	46.36872901	49.32068047	28.34661297	67.8220518	64.05672542	64.92012619	60.17001183	49.01721782	58.48633525	63.15647303	39.24335352	36.98922907	28.12154353	31.87245515	42.33695084	43.05787879	53.7977139	34.67378877	36.42874378	41.04276702	44.99757796	46.86795077	-0.482482358	0.148160119	-3.256492786	0.001127978	0.093089515	USF1P1	100151645
ENSG00000227508	65.46173507	94.53130423	63.53551183	39.04906013	63.00661517	84.98634702	73.0635858	85.49514736	79.98866439	57.61643154	110.5220977	144.9373874	107.7992502	149.4708242	78.36839836	97.27891133	78.70406293	98.24240152	75.65969862	121.0235438	88.1952528	88.42553482	0.568335804	0.155884959	3.645866857	0.000266492	0.037258708	LINC01624	401289
ENSG00000228097	36.3676306	60.62333641	49.85094005	59.60119704	44.10463062	82.62561516	68.76572781	91.19482385	67.08726691	44.32033195	88.89820899	80.77239818	54.3683175	107.7069174	86.47547405	70.16839506	91.65536442	65.49493435	138.7094475	123.1283011	93.59496216	76.45305814	0.586985802	0.176833214	3.31943185	0.000902008	0.081113953	MTATP6P11	107075311
ENSG00000228203	28.18491371	47.26565211	54.73828712	45.2147012	29.40308708	21.24658675	58.02108284	42.17760603	26.66288813	35.45626556	203.4247305	56.61616695	42.1823153	170.3527775	31.52751658	35.08419753	58.77898371	88.61079353	106.4840203	128.3901943	49.49733576	64.72952869	1.182855822	0.306884639	3.85439892	0.000116014	0.023368033	GRASLND	386597
ENSG00000230225	80.91797808	58.56830805	86.99477774	96.59504348	48.30507163	90.88817667	117.1166302	72.95585908	80.84875756	42.10431536	140.9557188	113.9872161	102.1749415	171.4518277	112.5982735	104.4552245	115.5654595	74.16338154	182.1437189	179.9567477	116.0937511	104.2305323	0.724506536	0.180404329	4.016015254	5.91904262542645e-05	0.015338319	MTND5P14	100873258
ENSG00000230615	105.4661287	104.806446	124.1386154	100.7054709	120.7626791	107.4132997	109.5953787	143.6318476	75.68819856	228.2497096	53.6592793	54.35152027	48.74400879	112.1031181	61.25346079	70.16839506	116.5617135	86.68447193	71.45638203	75.7712622	112.4939449	99.22406338	-0.638095108	0.192394674	-3.316594444	0.000911218	0.081115451	LOC107984948	107984948
ENSG00000231831	41.82277519	50.34819464	48.87347064	46.24230805	30.45319733	42.49317351	41.90411538	47.87728252	54.18586943	40.99630706	81.6902461	65.67475366	69.36647405	52.75440852	74.76525361	74.15523569	51.80520598	75.12654234	32.22542719	38.93800974	69.29627006	53.85688194	0.496922988	0.153823471	3.230475724	0.001235844	0.096623486	MTHFD1P1	4523
ENSG00000232036	21.82057836	16.44022682	14.66204119	17.46931637	26.25275632	14.16439117	18.26589645	9.119482385	14.62158381	18.83614108	8.008847657	16.60740897	7.499078276	5.495250888	7.206289505	5.58157688	8.96628565	13.48425119	11.20884424	7.366650491	3.599806237	12.69889066	-0.990419635	0.253899036	-3.90084047	9.58593067543118e-05	0.021293308	LOC100129573	100129573
ENSG00000233306	130.9234701	227.080633	74.28767538	146.9477789	165.9174199	243.1553817	60.17001183	115.1334651	134.1745338	212.7375934	85.69466993	80.01751596	72.17862841	63.7449103	80.16997074	113.2262738	154.419364	97.27924072	61.64864332	115.7616506	43.19767484	117.9936431	-0.778548345	0.234668765	-3.317647942	0.000907788	0.081113953	TRGV2	6974
ENSG00000233932	8.182716884	2.055028353	3.909877651	8.220854764	10.50110253	7.082195585	16.11696745	15.95909417	12.04130432	7.756058092	96.10617188	17.3622912	14.06077177	7.693351243	9.007861881	276.6867396	18.92882526	57.78964796	11.20884424	116.8140292	17.99903118	35.02298882	2.675087483	0.602852387	4.437383909	9.10588033941029e-06	0.003935065	CTXN2	399697
ENSG00000236254	49.09630131	73.9810207	45.9410624	75.01529972	36.75385885	60.19866247	62.31894083	64.97631199	59.34642842	26.59219917	78.48670704	68.69428257	51.55616315	121.9945697	69.36053648	61.39734568	99.62539611	67.42125595	103.6818092	127.3378156	79.19573721	70.61770022	0.601226298	0.186923871	3.216423313	0.001297992	0.098564467	MTND4P14	100653489
ENSG00000236320	183.6565345	155.1546406	134.890779	213.7422239	170.117861	271.4841641	162.244139	210.8880301	183.1998442	295.8382158	117.7300606	80.77239818	98.42540237	116.4993188	126.1100663	164.2578339	110.5841897	148.3267631	147.1160806	187.3233982	159.291426	163.6977795	-0.581781884	0.156901185	-3.707950865	0.000208943	0.032247803	SLFN14	342618
ENSG00000236790	551.8787943	533.2798575	546.4054018	788.1744505	850.5893048	456.8016152	438.3815148	428.6156721	484.2324522	395.5589627	325.9600996	527.662676	463.0680835	253.880591	293.6562973	351.6393434	293.8949185	380.4485157	388.1062318	444.1037868	308.6833848	452.6200931	-0.578790389	0.153209036	-3.77778234	0.000158231	0.029153769	LINC00299	339789
ENSG00000238015	4.545953825	3.082542529	11.72963295	2.055213691	1.050110253	4.721463723	3.223393491	3.419805894	1.720186331	1.108008299	51.256625	24.15623123	2.812154353	67.04206083	3.603144752	8.771049383	8.96628565	21.18953758	15.41216083	51.56655344	8.999515592	14.30626808	2.703570754	0.534462822	5.058482355	4.22606346000289e-07	0.000627782	RPL23P3	100130630
ENSG00000238025	74.55364272	67.81593564	113.3864519	80.15333395	55.6558434	36.59134385	118.1910947	30.77825305	46.44503094	57.61643154	404.4468067	217.4060811	31.87108267	701.1940133	68.45975029	104.4552245	248.0672363	260.0534158	239.5890456	631.427185	108.8941387	176.0500639	2.007993375	0.426605739	4.706906614	2.5150405016197e-06	0.001651658	ZDHHC4P1	100420920
ENSG00000239437	530.0582159	772.6906606	510.2390335	298.0059852	716.1751924	547.6897919	524.3386745	1047.600539	658.8313648	1075.876058	203.4247305	150.221563	88.11416974	354.9932074	388.2388471	464.0682492	308.8387279	354.4431741	532.4201014	427.2657285	180.8902634	482.5916323	-1.090847857	0.261712306	-4.168118325	3.07124501120302e-05	0.00974815	RN7SL752P	106481127
ENSG00000239794	23.63895989	24.66034023	9.774694128	27.74538483	16.80176404	21.24658675	4.297857988	9.119482385	20.64223597	18.83614108	6.407078126	6.793940034	8.43646306	6.594301066	6.305503316	5.58157688	12.95130149	4.815803996	8.406633179	5.261893208	2.699854678	11.9532284	-1.405470136	0.300296028	-4.680282136	2.86480398957867e-06	0.001702267	RN7SL653P	106481101
ENSG00000240403	24.54815065	33.90796782	23.45926591	17.46931637	26.25275632	29.50914827	22.56375444	9.119482385	12.04130432	21.05215768	9.610617188	4.529293356	6.561693491	12.08955195	9.007861881	9.568417508	7.970031689	10.59476879	18.21437189	13.68092234	4.499757796	15.53574248	-1.222687045	0.258291222	-4.733753765	2.20405093335075e-06	0.001651658	KIR3DL2	3812
ENSG00000240487	82.73635961	96.58633258	69.40032831	83.23615449	69.30727669	114.4954953	54.79768935	53.57695901	74.8281054	83.10062241	71.27874415	62.65522476	69.36647405	39.56580639	72.96368123	60.59997755	53.7977139	38.52643197	36.42874378	32.62373789	44.99757796	64.9937827	-0.549945765	0.168489442	-3.26397761	0.001098598	0.091941861	ATOSBP1	645180
ENSG00000243772	12.72867071	52.40322299	22.4817965	42.13188067	77.70815871	57.83793061	29.01054142	11.39935298	21.50232914	31.02423237	18.42034961	18.11717342	25.30938918	18.68385302	9.007861881	15.94736251	3.985015845	16.37373359	12.60994977	14.73330098	5.399709355	24.61027692	-1.306787469	0.330705023	-3.951519865	7.76564247288346e-05	0.018643817	KIR2DL3	3804
ENSG00000249170	28.18491371	7.192599235	4.887347064	23.63495745	10.50110253	11.80365931	5.372322485	10.25941768	14.62158381	16.62012448	4.004423829	3.77441113	6.561693491	3.297150533	8.107075693	5.58157688	6.973777728	7.705286394	4.20331659	6.31427185	7.199612473	9.371458302	-1.20540823	0.328667934	-3.667556541	0.000244879	0.035816295	LOC107986208	107986208
ENSG00000249978	69.09849813	50.34819464	11.72963295	34.93863275	45.15474087	54.29683282	30.08500592	18.23896477	73.10791907	60.94045644	26.42919727	23.40134901	26.24677397	23.08005373	20.71808233	32.69209315	25.90260299	28.89482398	28.0221106	27.36184468	12.59932183	34.44224438	-0.844106301	0.251850613	-3.351615041	0.000803417	0.077941239	TRGV7	6981
ENSG00000257815	163.6543377	166.4572966	157.3725755	197.3005143	145.9653251	182.9567193	167.6164615	166.4305535	133.3144407	152.9051452	204.2256153	218.9158455	201.5377287	254.9796412	199.9745338	165.8525701	183.3107288	161.8110143	232.583518	186.2710196	200.6891977	183.0535611	0.297070787	0.091334726	3.252550247	0.001143744	0.093739658	PRANCR	101928062
ENSG00000260388	21.82057836	15.41271265	14.66204119	10.27606845	13.65143329	14.16439117	16.11696745	18.23896477	18.92204964	9.972074689	21.62388867	24.91111346	28.12154353	16.48575266	29.72594421	22.32630752	28.89136487	27.93166318	18.21437189	23.15233012	20.69888586	19.77716417	0.63436821	0.185451623	3.420666807	0.000624678	0.066282813	LINC00562	100861549
ENSG00000262874	100.0109841	103.7789318	59.62563418	159.2790611	108.161356	107.4132997	54.79768935	44.45747663	85.14922338	79.77659751	43.24777735	52.08687359	64.67955013	31.87245515	64.85660554	26.31314815	39.85015845	39.48959277	56.0442212	39.99038838	13.49927339	65.44668085	-1.075303182	0.236261061	-4.551334768	5.33066523573863e-06	0.002533985	C19orf84	147646
ENSG00000264522	430.9564226	385.3178161	304.9704568	515.8586364	401.1421166	408.4066121	280.4352337	273.5844715	369.8400612	455.3914108	333.9689473	251.3757813	314.9612876	195.6309316	360.3144752	358.0182884	264.0072997	300.5061694	212.9680405	246.2566021	258.2860975	329.6284361	-0.440518627	0.13160605	-3.347252094	0.00081617	0.078078293	OTUD7B	56957
ENSG00000269720	6.364335354	16.44022682	27.36914356	8.220854764	7.35077177	14.16439117	17.19143195	10.25941768	17.20186331	17.72813278	43.24777735	36.98922907	25.30938918	71.43826154	15.3133652	24.7184119	25.90260299	32.74746717	37.82984931	53.67131072	28.79844989	25.63127064	1.331913997	0.273118787	4.876683911	1.07884102549827e-06	0.001114865	CCDC194	110806280
ENSG00000269900	19346.67029	23008.09744	34148.87141	19883.16485	40435.54539	15663.4559	20480.36778	58573.29542	34903.44075	41329.81755	17197.39857	13477.66726	14520.09031	19781.80415	25340.91704	26086.6956	18748.50329	25097.08095	23380.24798	13356.78972	12854.00812	24648.28237	-0.690073986	0.212947847	-3.240577431	0.001192879	0.096436534	RMRP	6023
ENSG00000271503	5354.224415	4751.225552	3474.903763	5367.190554	9181.11394	7412.698045	3054.702565	3724.168619	5963.886009	6098.477677	2399.450758	2793.819118	3532.065868	2759.714996	3833.746016	3427.885572	4397.464984	3785.221941	3490.153875	4507.337722	2204.88132	4357.825396	-0.68804603	0.176852913	-3.890498702	0.000100038	0.021813881	CCL5	6352
ENSG00000273542	4495.948333	3044.524505	2355.701285	3717.881567	2881.502534	2281.647344	1924.365914	3940.756326	3022.367384	2744.536556	1662.636774	964.7394848	521.1859402	1306.770661	2006.951627	2521.278013	2037.339351	2331.812295	1888.690254	957.6645639	898.1516561	2262.212017	-0.968303413	0.227106762	-4.263648531	2.01115705219756e-05	0.007134505	H4C12	8362
ENSG00000274012	5043188.436	4930224.686	3464384.237	3165413.409	4662325.705	3809897.804	2881905.036	6641820.475	4280263.099	6876494.512	1462142.48	951667.9442	715571.4229	2413118.532	2604593.537	2966898.354	2410450.407	2209988.828	3382944.082	3176902.753	1447086.109	3309394.374	-1.08405849	0.234366305	-4.625487822	3.73717764936355e-06	0.002018755	RN7SL2	378706
ENSG00000276168	2733769.339	3203148.033	2357411.856	1704240.739	2630365.516	2421572.643	2015580.429	4848587.118	2476777.605	4580495.227	515323.6963	321313.3549	205088.5422	676639.0342	1439177.085	1583018.927	844851.2541	1131506.86	2279109.711	971831.6851	449850.6863	1875698.064	-1.613120977	0.312589137	-5.160515154	2.46271226348005e-07	0.000510807	RN7SL1	6029
ENSG00000277925	911.0091464	1021.349091	1018.523128	624.7849621	1011.256173	926.5872557	760.7208639	2309.508914	958.1437864	1221.025145	607.8715372	314.7858882	328.0846746	651.7367553	750.3548947	899.4312458	795.010661	820.613001	728.5748756	438.8418935	506.6727278	838.3279343	-0.791116646	0.213579975	-3.704076864	0.000212162	0.03253332	TERC	7012
ENSG00000278195	85.4639319	126.3842437	204.2911073	104.8158982	158.5666482	119.216959	170.839855	103.7341121	95.47034137	120.7729046	422.8671563	193.2498499	209.9741917	237.3948384	226.9981194	165.055202	172.3519353	422.8275909	106.4840203	156.8044176	233.0874538	182.697656	0.846372888	0.215688813	3.92404629	8.70739929893315e-05	0.020490838	SSTR3	6753
ENSG00000278249	4365.024862	8909.575423	7447.339456	3687.053362	8959.540677	6646.640556	6901.285464	13594.86837	7290.149671	9966.534648	3183.516944	2666.244022	2024.751134	3227.910372	5671.34984	7516.789321	4967.32225	6282.697894	7693.470465	2538.337284	2458.66766	5999.955699	-0.826754724	0.253176275	-3.265530015	0.001092594	0.091762474	SCARNA2	677766
ENSG00000278771	2497.547031	2704.417312	2156.297525	1957.591041	2908.8054	2152.987458	1837.33429	4194.961897	2681.77049	4015.422075	765.645836	595.6020763	443.3830031	1288.086808	1267.406167	1872.220359	177038.3139	1337.83035	2112.867139	1255.487719	754.1594066	1939.598086	-1.130293187	0.237573925	-4.75764832	1.95861337813268e-06	0.001551744	RN7SL3	378707
ENSG00000283293	589104.701	494034.9811	474080.485	352818.5343	487046.3858	349801.4436	444657.4619	786504.0586	462963.2083	449585.4473	120285.6838	100178.9104	67260.17044	161824.1482	270154.7857	383241.4344	246754.1736	292059.2492	607142.4604	127785.0766	116039.754	351586.7883	-1.109790935	0.29100685	-3.813624779	0.000136943	0.026462351	RN7SK	125050
