# Supplementary material for: Alterations in genes associated with cytosolic RNA sensing in whole blood are associated with coronary microvascular disease in SLE
Source: Sci Rep. 2025 Jan 19;15:2457. doi: 10.1038/s41598-024-82190-4 (PMC11743764; doi:10.1038/s41598-024-82190-4)
Supplement: Supplementary file 3 — Supplementary Information 3. [file 41598_2024_82190_MOESM3_ESM.csv]

Supplementary Data 3: Raw Counts
	esgn_vid	esgn	DC002	DC006	DC007	DC008	DC009	DC010	DC012	DC013	DC014	DC015	DP004	DP005	DP006	DP009	DP010	DP012	DP015	DP001	DP002	DP007	DP008
ENSG00000000003.15_TSPAN6	ENSG00000000003.15	ENSG00000000003	11	8	16	11	8	17	16	7	9	2	11	21	21	11	16	12	8	11	4	13	18
ENSG00000000005.6_TNMD	ENSG00000000005.6	ENSG00000000005	3	1	6	2	1	1	3	3	2	0	0	3	5	3	0	3	1	1	2	2	1
ENSG00000000419.12_DPM1	ENSG00000000419.12	ENSG00000000419	153	84	102	123	113	93	87	99	148	146	201	129	104	117	91	141	176	112	122	149	103
ENSG00000000457.14_SCYL3	ENSG00000000457.14	ENSG00000000457	568	508	553	488	520	432	469	487	613	468	821	782	519	564	541	795	604	525	474	563	532
ENSG00000000460.17_C1orf112	ENSG00000000460.17	ENSG00000000460	189	138	166	105	135	117	124	148	222	156	195	202	177	179	166	222	155	151	135	195	174
ENSG00000000938.13_FGR	ENSG00000000938.13	ENSG00000000938	7199	7321	10111	10764	9393	9673	10234	7312	10302	9113	10645	7403	6127	10444	8150	9718	10111	6064	14633	9364	9265
ENSG00000000971.16_CFH	ENSG00000000971.16	ENSG00000000971	81	106	43	56	67	102	57	56	244	105	123	89	101	17	46	120	67	102	33	75	69
ENSG00000001036.14_FUCA2	ENSG00000001036.14	ENSG00000001036	156	213	229	206	162	172	185	150	270	137	351	296	199	209	227	267	199	230	171	262	226
ENSG00000001084.13_GCLC	ENSG00000001084.13	ENSG00000001084	704	558	960	872	507	815	437	954	701	1013	826	598	445	686	640	725	565	483	375	618	619
ENSG00000001167.14_NFYA	ENSG00000001167.14	ENSG00000001167	1517	1227	1291	1314	1340	988	989	1116	1603	1003	1476	1262	895	1278	1373	1800	1257	1070	1515	1172	1398
ENSG00000001460.18_STPG1	ENSG00000001460.18	ENSG00000001460	187	129	110	112	122	126	142	127	128	81	233	172	144	102	134	208	134	210	52	108	152
ENSG00000001461.17_NIPAL3	ENSG00000001461.17	ENSG00000001461	1464	1421	1305	1253	1126	996	1041	1153	1470	1063	2093	1653	1414	936	1652	1789	1217	1962	530	1042	1495
ENSG00000001497.16_LAS1L	ENSG00000001497.16	ENSG00000001497	515	461	486	505	362	385	380	361	534	432	583	568	508	337	620	580	397	461	234	342	507
ENSG00000001561.7_ENPP4	ENSG00000001561.7	ENSG00000001561	418	260	139	257	305	220	164	185	301	206	227	276	230	155	152	182	230	245	128	132	125
ENSG00000001617.12_SEMA3F	ENSG00000001617.12	ENSG00000001617	8	5	2	7	5	5	11	6	4	2	5	10	13	3	6	2	2	6	4	5	7
ENSG00000001626.16_CFTR	ENSG00000001626.16	ENSG00000001626	6	5	12	3	3	8	15	1	10	8	1	10	17	3	3	2	3	11	2	14	5
ENSG00000001629.10_ANKIB1	ENSG00000001629.10	ENSG00000001629	1194	957	861	890	1010	812	786	855	1168	955	1350	1286	1006	959	1107	1201	900	963	678	974	915
ENSG00000001630.17_CYP51A1	ENSG00000001630.17	ENSG00000001630	178	120	122	134	145	106	110	159	174	112	276	253	158	210	131	184	178	223	91	184	153
ENSG00000001631.15_KRIT1	ENSG00000001631.15	ENSG00000001631	872	563	632	635	644	535	560	528	792	579	881	849	681	626	715	851	627	677	404	581	680
ENSG00000002016.18_RAD52	ENSG00000002016.18	ENSG00000002016	411	392	304	345	299	253	285	304	372	318	431	452	365	314	386	364	311	354	215	250	374
ENSG00000002079.14_MYH16	ENSG00000002079.14	ENSG00000002079	5	4	9	3	8	4	13	1	5	3	8	9	3	5	3	5	3	15	3	8	6
ENSG00000002330.13_BAD	ENSG00000002330.13	ENSG00000002330	213	252	226	217	289	218	235	271	294	232	314	234	191	246	254	313	211	250	221	211	228
ENSG00000002549.12_LAP3	ENSG00000002549.12	ENSG00000002549	422	501	840	1247	447	507	877	259	552	376	2517	1234	346	1680	507	553	704	978	1067	1746	1275
ENSG00000002586.20_CD99	ENSG00000002586.20	ENSG00000002586	1010	768	798	1052	722	742	654	666	944	822	941	934	772	672	897	831	790	966	508	716	696
ENSG00000002586.20_PAR_Y_CD99	ENSG00000002586.20	ENSG00000002586	1010	768	798	1052	722	742	654	666	944	822	941	934	772	672	897	831	790	966	508	716	696
ENSG00000002587.10_HS3ST1	ENSG00000002587.10	ENSG00000002587	106	76	67	22	46	74	65	98	108	56	55	456	82	100	65	98	76	52	30	51	134
ENSG00000002726.20_AOC1	ENSG00000002726.20	ENSG00000002726	18	67	70	66	10	3	20	34	12	17	6	14	13	138	61	75	118	40	84	14	10
ENSG00000002745.13_WNT16	ENSG00000002745.13	ENSG00000002745	58	37	31	43	36	34	35	40	86	17	20	100	29	22	21	51	27	19	12	21	26
ENSG00000002746.15_HECW1	ENSG00000002746.15	ENSG00000002746	29	13	15	15	13	13	30	17	14	18	15	44	29	14	12	18	18	33	17	24	14
ENSG00000002822.15_MAD1L1	ENSG00000002822.15	ENSG00000002822	1410	1006	1110	1121	924	825	1073	829	1297	1025	1517	1452	1285	972	1333	1430	827	1304	542	922	1155
ENSG00000002834.18_LASP1	ENSG00000002834.18	ENSG00000002834	8385	8157	9641	10173	11001	7474	8509	6196	9334	8759	7551	7412	5779	7243	8780	10932	8561	6803	11607	7615	9808
ENSG00000002919.14_SNX11	ENSG00000002919.14	ENSG00000002919	609	722	872	791	842	652	839	670	949	778	946	862	610	877	891	1174	808	660	1040	822	939
ENSG00000002933.9_TMEM176A	ENSG00000002933.9	ENSG00000002933	156	260	172	340	286	122	106	262	116	202	49	202	44	160	328	739	299	333	332	9	33
ENSG00000003056.8_M6PR	ENSG00000003056.8	ENSG00000003056	2213	2321	2355	2492	2368	1998	1950	1683	2937	2052	3384	2650	2069	2107	2308	2989	2275	2432	1366	2667	2196
ENSG00000003096.14_KLHL13	ENSG00000003096.14	ENSG00000003096	24	10	25	28	12	22	36	22	32	14	20	63	34	11	22	27	21	20	7	18	26
ENSG00000003137.8_CYP26B1	ENSG00000003137.8	ENSG00000003137	13	3	11	2	8	108	13	6	6	4	1	22	9	157	1	5	5	16	7	80	163
ENSG00000003147.19_ICA1	ENSG00000003147.19	ENSG00000003147	66	55	53	36	46	31	56	55	56	40	103	60	49	71	72	63	28	64	54	52	56
ENSG00000003249.14_DBNDD1	ENSG00000003249.14	ENSG00000003249	85	178	62	57	69	105	76	70	73	118	89	214	120	37	65	73	100	91	32	38	111
ENSG00000003393.15_ALS2	ENSG00000003393.15	ENSG00000003393	528	370	449	516	341	351	379	309	475	294	435	369	349	304	507	561	334	358	296	408	384
ENSG00000003400.15_CASP10	ENSG00000003400.15	ENSG00000003400	874	1057	1131	900	884	724	854	855	1142	807	1723	1150	996	1151	964	1254	1019	1176	884	1264	1075
ENSG00000003402.20_CFLAR	ENSG00000003402.20	ENSG00000003402	22945	19897	22009	23528	24736	16209	19179	18871	22547	19926	19829	15230	14253	21029	20131	28338	24310	15022	33495	16885	20895
ENSG00000003436.16_TFPI	ENSG00000003436.16	ENSG00000003436	104	54	104	66	120	73	75	113	130	102	61	98	79	65	59	77	72	97	93	123	87
ENSG00000003509.16_NDUFAF7	ENSG00000003509.16	ENSG00000003509	310	243	252	224	252	209	228	215	320	214	339	366	281	227	291	355	271	270	175	204	300
ENSG00000003756.17_RBM5	ENSG00000003756.17	ENSG00000003756	5247	4409	5328	4887	4767	4182	4410	4038	5243	3557	5859	5697	4291	4665	5207	6632	4962	4273	5117	4440	5786
ENSG00000003987.14_MTMR7	ENSG00000003987.14	ENSG00000003987	156	101	135	121	106	99	109	114	143	64	172	177	140	136	138	172	115	111	99	134	146
ENSG00000003989.17_SLC7A2	ENSG00000003989.17	ENSG00000003989	9	13	7	3	8	4	14	7	6	8	4	32	12	7	3	7	1	16	5	5	16
ENSG00000004059.11_ARF5	ENSG00000004059.11	ENSG00000004059	1114	1176	1354	1127	1204	1085	1240	1194	1384	1243	1331	993	828	1221	1153	1470	1198	872	1206	995	1282
ENSG00000004139.14_SARM1	ENSG00000004139.14	ENSG00000004139	819	1071	775	790	904	651	710	750	890	839	1412	1019	1129	676	1131	1135	846	988	329	601	926
ENSG00000004142.12_POLDIP2	ENSG00000004142.12	ENSG00000004142	648	666	625	702	716	650	550	531	672	697	958	717	526	752	803	882	698	666	547	615	675
ENSG00000004399.12_PLXND1	ENSG00000004399.12	ENSG00000004399	1090	1697	1495	1918	1885	1442	1310	736	2393	1688	1580	1465	1736	1126	1637	1652	975	1513	909	1518	1598
ENSG00000004455.17_AK2	ENSG00000004455.17	ENSG00000004455	1559	1596	1661	1647	1536	1420	1354	1346	1949	1306	2340	2000	1557	1561	1840	1969	1622	1663	1097	1614	1722
ENSG00000004468.13_CD38	ENSG00000004468.13	ENSG00000004468	423	409	596	445	372	292	323	328	490	357	693	802	376	660	320	629	454	300	277	696	554
ENSG00000004478.8_FKBP4	ENSG00000004478.8	ENSG00000004478	482	491	568	576	487	403	454	403	522	414	740	688	543	400	507	648	441	708	247	510	513
ENSG00000004487.16_KDM1A	ENSG00000004487.16	ENSG00000004487	910	837	790	894	862	688	641	578	1011	706	1127	991	766	675	1012	1133	715	829	412	774	888
ENSG00000004534.15_RBM6	ENSG00000004534.15	ENSG00000004534	3029	2038	2181	2461	2055	1625	1360	1278	1988	1596	2313	2555	1651	1366	1926	2022	1820	1943	1064	1642	2372
ENSG00000004660.15_CAMKK1	ENSG00000004660.15	ENSG00000004660	366	303	414	504	399	319	433	305	448	519	417	375	309	239	437	456	476	301	766	384	347
ENSG00000004700.16_RECQL	ENSG00000004700.16	ENSG00000004700	516	454	355	382	519	361	350	350	588	417	664	723	469	434	412	522	482	442	274	480	320
ENSG00000004766.17_VPS50	ENSG00000004766.17	ENSG00000004766	496	337	347	309	435	347	275	301	514	343	693	639	421	388	426	504	422	400	233	390	395
ENSG00000004776.13_HSPB6	ENSG00000004776.13	ENSG00000004776	28	18	42	40	32	23	36	28	35	28	23	23	18	36	26	28	21	28	20	10	17
ENSG00000004777.18_ARHGAP33	ENSG00000004777.18	ENSG00000004777	100	125	97	119	86	67	70	69	178	92	107	74	193	100	136	104	52	112	70	67	110
ENSG00000004779.10_NDUFAB1	ENSG00000004779.10	ENSG00000004779	115	90	107	89	124	116	91	90	141	116	186	130	91	98	128	136	104	131	83	96	112
ENSG00000004799.8_PDK4	ENSG00000004799.8	ENSG00000004799	168	154	516	576	114	439	447	96	317	239	812	521	355	479	596	390	343	308	460	720	478
ENSG00000004809.14_SLC22A16	ENSG00000004809.14	ENSG00000004809	43	39	39	100	52	33	51	32	38	43	95	81	42	33	54	29	27	51	28	44	49
ENSG00000004838.14_ZMYND10	ENSG00000004838.14	ENSG00000004838	70	56	66	61	62	62	48	64	76	62	70	101	76	52	76	59	48	94	31	71	44
ENSG00000004846.16_ABCB5	ENSG00000004846.16	ENSG00000004846	12	11	13	8	13	5	9	7	4	11	12	26	19	13	6	8	10	14	7	9	11
ENSG00000004848.8_ARX	ENSG00000004848.8	ENSG00000004848	2	2	1	3	15	7	14	4	6	15	7	18	9	4	3	6	7	6	2	4	8
ENSG00000004864.13_SLC25A13	ENSG00000004864.13	ENSG00000004864	149	143	159	128	103	133	168	111	205	102	200	205	128	125	209	208	158	126	126	143	179
ENSG00000004866.20_ST7	ENSG00000004866.20	ENSG00000004866	177	117	131	151	156	140	137	125	159	147	143	144	120	132	135	166	124	122	68	191	94
ENSG00000004897.12_CDC27	ENSG00000004897.12	ENSG00000004897	1526	948	1162	1186	1205	1096	974	1388	1483	1634	1531	1195	903	1346	1133	1478	1280	1052	813	1514	1234
ENSG00000004939.15_SLC4A1	ENSG00000004939.15	ENSG00000004939	37669	22440	34095	40952	23365	42246	30568	55258	32338	45423	38609	12312	11393	29891	33727	42342	32670	20486	21310	31381	45398
ENSG00000004948.15_CALCR	ENSG00000004948.15	ENSG00000004948	6	1	2	3	1	5	4	3	8	3	2	3	7	2	4	1	2	8	5	9	1
ENSG00000004961.15_HCCS	ENSG00000004961.15	ENSG00000004961	178	156	166	188	171	163	175	157	219	158	313	239	175	196	175	251	206	203	132	206	225
ENSG00000004975.12_DVL2	ENSG00000004975.12	ENSG00000004975	393	397	382	499	446	282	343	338	511	461	489	498	492	326	448	491	379	501	184	381	407
ENSG00000005001.10_PRSS22	ENSG00000005001.10	ENSG00000005001	1	20	4	10	21	4	6	12	13	13	0	13	13	2	8	12	2	1	1	3	13
ENSG00000005007.12_UPF1	ENSG00000005007.12	ENSG00000005007	3816	4445	4511	4712	4931	3270	4488	3174	4823	4636	3509	3675	3660	3893	4644	5136	4094	3593	5499	3650	4704
ENSG00000005020.13_SKAP2	ENSG00000005020.13	ENSG00000005020	1789	1511	1782	1793	1938	1221	1395	1454	1953	1885	1845	1807	1156	2396	2151	1677	2466	1326	3855	1730	2368
ENSG00000005022.6_SLC25A5	ENSG00000005022.6	ENSG00000005022	779	796	935	748	744	677	696	672	934	808	1194	898	736	785	808	1001	737	804	532	742	749
ENSG00000005059.16_MCUB	ENSG00000005059.16	ENSG00000005059	479	437	433	369	363	369	355	478	557	458	785	657	477	488	558	718	426	522	208	438	568
ENSG00000005073.6_HOXA11	ENSG00000005073.6	ENSG00000005073	5	3	1	4	1	1	13	1	0	4	1	3	4	3	4	3	7	6	0	2	3
ENSG00000005075.15_POLR2J	ENSG00000005075.15	ENSG00000005075	340	369	379	330	354	272	418	439	487	428	401	313	311	377	374	556	469	396	397	373	407
ENSG00000005100.13_DHX33	ENSG00000005100.13	ENSG00000005100	308	280	233	295	224	213	235	215	292	278	411	304	306	288	315	326	260	264	116	234	306
ENSG00000005102.14_MEOX1	ENSG00000005102.14	ENSG00000005102	29	35	34	37	35	29	45	31	39	30	158	34	36	43	94	42	34	92	10	18	90
ENSG00000005108.16_THSD7A	ENSG00000005108.16	ENSG00000005108	30	27	34	26	23	31	18	18	29	25	14	72	33	18	48	36	20	31	19	36	36
ENSG00000005156.12_LIG3	ENSG00000005156.12	ENSG00000005156	1262	1446	1327	1411	1243	1028	1120	1128	1482	1091	1651	1420	1281	1096	1662	1728	1319	1228	1036	1155	1471
ENSG00000005175.10_RPAP3	ENSG00000005175.10	ENSG00000005175	687	450	598	528	546	383	407	398	614	415	729	665	447	560	582	646	639	520	361	545	536
ENSG00000005187.12_ACSM3	ENSG00000005187.12	ENSG00000005187	191	120	245	439	113	97	136	150	273	73	125	275	156	165	320	155	201	164	100	210	197
ENSG00000005189.19_REXO5	ENSG00000005189.19	ENSG00000005189	30	24	27	22	22	30	9	18	28	30	15	37	13	13	31	26	28	37	16	30	18
ENSG00000005194.15_CIAPIN1	ENSG00000005194.15	ENSG00000005194	207	247	237	193	231	192	237	189	269	201	332	283	228	201	234	294	217	251	137	212	220
ENSG00000005206.17_SPPL2B	ENSG00000005206.17	ENSG00000005206	825	839	920	703	752	629	691	796	900	1027	920	1067	1097	717	810	918	692	738	431	592	884
ENSG00000005238.19_FAM214B	ENSG00000005238.19	ENSG00000005238	1927	2093	2196	2423	1955	3088	2110	3018	2210	2999	2206	1677	1252	2481	2318	3345	1992	1717	2597	2374	3000
ENSG00000005243.10_COPZ2	ENSG00000005243.10	ENSG00000005243	9	15	13	9	21	13	11	13	8	6	27	12	21	10	6	6	10	14	8	23	5
ENSG00000005249.13_PRKAR2B	ENSG00000005249.13	ENSG00000005249	2042	1120	1940	1032	2021	1990	1834	2060	2188	3026	1222	2071	1512	1626	1698	1348	978	1835	2097	3020	1370
ENSG00000005302.19_MSL3	ENSG00000005302.19	ENSG00000005302	1959	1596	1704	1717	1550	1327	1542	1630	1894	1513	2687	2066	1859	1753	1765	2107	1946	1668	2024	1412	2145
ENSG00000005339.15_CREBBP	ENSG00000005339.15	ENSG00000005339	6653	6222	6184	9144	5727	4911	5976	4262	6778	5896	5252	5683	5555	5782	7802	8948	6275	4887	8412	5888	7599
ENSG00000005379.17_TSPOAP1	ENSG00000005379.17	ENSG00000005379	1353	1584	717	1444	1726	769	698	677	1150	1434	532	1060	1564	556	753	621	651	605	561	394	499
ENSG00000005381.8_MPO	ENSG00000005381.8	ENSG00000005381	34	36	59	73	57	59	78	109	76	56	231	83	59	88	30	82	60	231	131	67	94
ENSG00000005421.9_PON1	ENSG00000005421.9	ENSG00000005421	6	4	6	1	4	9	6	1	2	4	2	7	11	1	6	4	2	1	0	10	1
ENSG00000005436.14_GCFC2	ENSG00000005436.14	ENSG00000005436	274	234	250	206	238	213	187	240	257	202	396	369	296	218	315	305	234	272	116	200	263
ENSG00000005448.17_WDR54	ENSG00000005448.17	ENSG00000005448	107	96	83	75	82	86	80	65	106	77	112	120	94	69	104	125	82	102	39	69	79
ENSG00000005469.11_CROT	ENSG00000005469.11	ENSG00000005469	161	99	104	129	154	110	104	100	168	101	198	193	126	120	127	148	136	148	59	121	113
ENSG00000005471.17_ABCB4	ENSG00000005471.17	ENSG00000005471	157	149	148	55	93	69	78	144	144	51	19	339	89	157	69	94	109	62	41	71	156
ENSG00000005483.21_KMT2E	ENSG00000005483.21	ENSG00000005483	5618	4299	4515	5142	4785	3837	4171	3610	5045	3790	4841	4574	3841	4469	5354	6573	4893	4159	4930	4080	5104
ENSG00000005486.17_RHBDD2	ENSG00000005486.17	ENSG00000005486	357	398	478	408	478	414	411	354	486	397	537	529	393	448	525	597	458	393	415	439	508
ENSG00000005513.10_SOX8	ENSG00000005513.10	ENSG00000005513	35	54	48	39	42	26	47	29	41	39	121	63	89	28	53	72	35	67	22	30	53
ENSG00000005700.15_IBTK	ENSG00000005700.15	ENSG00000005700	538	508	481	477	465	417	411	371	627	422	774	776	515	529	615	629	531	557	317	542	529
ENSG00000005801.18_ZNF195	ENSG00000005801.18	ENSG00000005801	632	497	506	426	458	372	435	400	518	377	875	853	664	509	548	589	455	537	250	519	541
ENSG00000005810.18_MYCBP2	ENSG00000005810.18	ENSG00000005810	8121	6601	6594	7202	6795	4993	5823	5009	7705	5318	8260	7607	5248	5916	8038	9175	6238	7057	4910	5909	7124
ENSG00000005812.11_FBXL3	ENSG00000005812.11	ENSG00000005812	1482	1169	1464	1445	1398	1206	1368	1241	1825	1317	1694	1665	1159	1499	1418	1860	1359	1279	1513	1401	1440
ENSG00000005844.18_ITGAL	ENSG00000005844.18	ENSG00000005844	7604	7194	6218	9446	7447	5765	5798	3582	8364	8076	5313	5700	6539	5689	7897	6853	6430	6003	5297	5267	5644
ENSG00000005882.12_PDK2	ENSG00000005882.12	ENSG00000005882	385	428	386	499	325	314	290	246	357	479	486	545	404	256	440	461	284	283	215	273	591
ENSG00000005884.18_ITGA3	ENSG00000005884.18	ENSG00000005884	145	100	95	131	85	61	101	87	107	147	158	143	128	67	147	152	84	109	28	78	104
ENSG00000005889.15_ZFX	ENSG00000005889.15	ENSG00000005889	1583	1527	1446	1439	1501	1364	1316	1243	1839	1336	1884	1956	1400	1524	1721	2084	1568	1483	1341	1398	1583
ENSG00000005893.16_LAMP2	ENSG00000005893.16	ENSG00000005893	3508	3157	3943	3632	4111	3292	4055	3351	3998	3012	3321	2881	2038	4200	3881	5646	4021	2811	6264	4011	4455
ENSG00000005961.19_ITGA2B	ENSG00000005961.19	ENSG00000005961	1287	928	2317	745	2034	1579	1218	1607	1907	2361	658	1239	749	451	1838	592	851	1883	1783	1664	737
ENSG00000005981.13_ASB4	ENSG00000005981.13	ENSG00000005981	7	3	5	3	5	2	7	6	5	2	2	18	13	2	6	7	4	5	3	7	7
ENSG00000006007.12_GDE1	ENSG00000006007.12	ENSG00000006007	1170	837	1123	1629	1176	1206	996	1688	1234	1717	1469	1081	678	1070	1026	1524	1298	980	1314	989	1486
ENSG00000006015.17_REX1BD	ENSG00000006015.17	ENSG00000006015	690	832	803	710	771	680	645	674	900	944	940	952	1053	652	925	948	665	907	505	763	882
ENSG00000006016.11_CRLF1	ENSG00000006016.11	ENSG00000006016	53	55	46	56	45	34	51	37	59	39	50	59	69	61	59	65	41	39	39	50	49
ENSG00000006025.12_OSBPL7	ENSG00000006025.12	ENSG00000006025	388	377	299	448	416	259	271	230	391	423	326	378	417	256	374	373	266	307	139	237	294
ENSG00000006042.12_TMEM98	ENSG00000006042.12	ENSG00000006042	10	10	13	9	6	12	26	7	13	10	6	34	14	13	8	8	18	24	11	11	18
ENSG00000006047.13_YBX2	ENSG00000006047.13	ENSG00000006047	7	4	3	7	0	5	9	6	6	11	14	9	15	3	4	3	2	5	3	3	8
ENSG00000006059.4_KRT33A	ENSG00000006059.4	ENSG00000006059	3	0	2	0	1	1	3	1	3	1	0	0	3	0	1	0	3	3	1	1	2
ENSG00000006062.17_MAP3K14	ENSG00000006062.17	ENSG00000006062	1198	1253	1149	1196	1158	1058	1015	819	1337	1088	1171	1314	1168	931	1517	1472	995	1015	755	888	1251
ENSG00000006071.14_ABCC8	ENSG00000006071.14	ENSG00000006071	21	7	18	5	8	15	21	14	14	17	6	32	21	9	3	9	18	27	13	20	16
ENSG00000006116.3_CACNG3	ENSG00000006116.3	ENSG00000006116	13	3	8	4	5	7	8	7	6	2	3	15	7	5	1	0	3	12	9	3	8
ENSG00000006118.14_TMEM132A	ENSG00000006118.14	ENSG00000006118	357	318	418	401	378	285	360	378	449	325	438	410	392	401	393	457	419	238	455	303	545
ENSG00000006125.18_AP2B1	ENSG00000006125.18	ENSG00000006125	2875	2665	3052	3267	2850	2872	2425	2301	3552	3572	3255	2579	1849	2567	3231	3858	2858	2621	2119	2559	3161
ENSG00000006128.12_TAC1	ENSG00000006128.12	ENSG00000006128	1	2	0	1	0	2	1	2	4	1	0	3	1	0	2	0	1	4	0	2	0
ENSG00000006194.10_ZNF263	ENSG00000006194.10	ENSG00000006194	886	797	809	720	921	733	647	616	941	722	1175	1016	862	728	862	989	747	782	463	653	824
ENSG00000006210.7_CX3CL1	ENSG00000006210.7	ENSG00000006210	11	7	4	5	6	10	17	9	2	7	1	9	13	3	7	8	4	15	2	10	10
ENSG00000006282.21_SPATA20	ENSG00000006282.21	ENSG00000006282	307	202	243	210	295	110	268	186	236	250	252	435	379	292	372	98	212	208	96	146	390
ENSG00000006283.18_CACNA1G	ENSG00000006283.18	ENSG00000006283	17	4	9	5	8	9	29	7	17	7	8	19	19	5	10	6	14	18	4	19	12
ENSG00000006327.13_TNFRSF12A	ENSG00000006327.13	ENSG00000006327	79	105	111	113	108	103	114	103	107	121	90	119	77	115	130	123	116	78	167	134	112
ENSG00000006377.11_DLX6	ENSG00000006377.11	ENSG00000006377	9	0	4	3	3	1	17	0	5	3	3	7	9	5	7	1	10	4	5	3	6
ENSG00000006432.15_MAP3K9	ENSG00000006432.15	ENSG00000006432	249	220	180	178	172	142	169	182	222	201	174	316	276	147	196	231	140	213	75	143	282
ENSG00000006451.8_RALA	ENSG00000006451.8	ENSG00000006451	348	294	312	313	310	276	299	259	398	332	547	469	403	342	399	386	370	403	192	350	368
ENSG00000006453.14_BAIAP2L1	ENSG00000006453.14	ENSG00000006453	148	179	259	210	167	166	235	174	268	130	303	327	242	288	227	249	201	206	266	272	288
ENSG00000006459.11_KDM7A	ENSG00000006459.11	ENSG00000006459	3731	2903	3767	3895	3709	3582	3216	3005	3807	3781	4077	3731	2228	4046	3939	4993	3828	2551	5435	3367	4222
ENSG00000006468.14_ETV1	ENSG00000006468.14	ENSG00000006468	7	4	8	6	10	7	18	7	12	10	0	19	17	4	8	1	6	13	1	7	10
ENSG00000006530.18_AGK	ENSG00000006530.18	ENSG00000006530	941	767	656	643	797	594	601	637	900	540	1066	1116	797	537	856	917	678	773	356	691	701
ENSG00000006534.16_ALDH3B1	ENSG00000006534.16	ENSG00000006534	553	750	1069	1048	735	835	964	638	1242	804	999	1162	844	1131	1171	1021	880	743	1291	1442	1027
ENSG00000006555.11_TTC22	ENSG00000006555.11	ENSG00000006555	475	492	411	561	483	446	423	297	575	445	334	548	469	237	507	472	416	453	308	300	392
ENSG00000006576.16_PHTF2	ENSG00000006576.16	ENSG00000006576	719	424	627	427	499	458	448	535	765	517	958	963	666	691	605	713	674	628	328	685	632
ENSG00000006606.8_CCL26	ENSG00000006606.8	ENSG00000006606	0	0	1	0	0	0	1	0	1	0	2	2	0	0	0	0	0	2	0	1	0
ENSG00000006607.14_FARP2	ENSG00000006607.14	ENSG00000006607	516	528	486	466	438	371	409	391	611	390	600	694	328	499	475	685	411	418	268	442	429
ENSG00000006611.16_USH1C	ENSG00000006611.16	ENSG00000006611	7	1	7	4	3	5	5	4	4	4	1	8	2	6	1	2	6	10	3	6	7
ENSG00000006625.18_GGCT	ENSG00000006625.18	ENSG00000006625	66	39	69	52	54	40	38	47	78	44	65	94	63	64	61	70	58	88	35	61	50
ENSG00000006634.8_DBF4	ENSG00000006634.8	ENSG00000006634	178	112	111	131	109	107	107	94	172	116	198	184	142	97	118	143	142	144	47	109	120
ENSG00000006638.12_TBXA2R	ENSG00000006638.12	ENSG00000006638	104	134	185	72	115	150	134	177	144	141	153	215	145	101	176	120	92	182	112	209	183
ENSG00000006652.14_IFRD1	ENSG00000006652.14	ENSG00000006652	1201	842	1612	1312	1211	1320	1306	1492	1593	1037	1254	1053	1023	1202	1510	2147	1833	797	2712	1463	1646
ENSG00000006659.13_LGALS14	ENSG00000006659.13	ENSG00000006659	2	1	2	1	0	0	0	1	1	1	0	4	2	0	0	1	1	1	2	2	4
ENSG00000006695.12_COX10	ENSG00000006695.12	ENSG00000006695	249	286	247	251	240	228	165	229	290	163	397	420	249	241	316	350	246	313	124	243	265
ENSG00000006704.10_GTF2IRD1	ENSG00000006704.10	ENSG00000006704	14	9	15	8	10	9	13	13	12	11	14	31	16	7	17	16	12	24	1	20	19
ENSG00000006712.15_PAF1	ENSG00000006712.15	ENSG00000006712	1036	835	758	1038	916	796	814	495	983	654	759	727	526	662	921	994	786	835	737	669	883
ENSG00000006715.16_VPS41	ENSG00000006715.16	ENSG00000006715	1384	1043	1160	1233	1306	1063	1068	858	1591	1021	1422	1555	1004	1188	1424	1657	1192	1111	1329	1071	1266
ENSG00000006740.17_ARHGAP44	ENSG00000006740.17	ENSG00000006740	98	66	118	87	66	71	70	76	132	58	94	144	89	69	163	90	68	90	35	99	85
ENSG00000006744.19_ELAC2	ENSG00000006744.19	ENSG00000006744	790	858	536	863	800	724	706	645	903	716	1202	956	859	707	971	995	745	924	424	717	841
ENSG00000006747.15_SCIN	ENSG00000006747.15	ENSG00000006747	28	10	20	15	14	14	24	17	17	15	12	28	23	8	16	23	13	22	12	14	16
ENSG00000006756.16_ARSD	ENSG00000006756.16	ENSG00000006756	414	334	507	557	542	392	391	285	617	294	549	655	372	494	569	456	296	276	456	490	456
ENSG00000006757.12_PNPLA4	ENSG00000006757.12	ENSG00000006757	97	79	84	75	81	61	64	57	69	50	155	104	78	67	74	109	69	93	29	67	103
ENSG00000006788.14_MYH13	ENSG00000006788.14	ENSG00000006788	9	3	3	0	3	1	13	10	5	7	4	16	5	5	6	6	6	11	2	5	4
ENSG00000006831.10_ADIPOR2	ENSG00000006831.10	ENSG00000006831	809	806	864	914	848	709	719	650	991	794	930	876	723	708	879	1032	751	699	726	781	827
ENSG00000006837.12_CDKL3	ENSG00000006837.12	ENSG00000006837	13	12	14	5	8	9	7	9	11	9	10	9	19	10	8	10	5	6	2	10	10
ENSG00000007001.12_UPP2	ENSG00000007001.12	ENSG00000007001	7	4	1	0	0	0	3	3	2	5	0	12	5	2	0	2	6	2	6	6	4
ENSG00000007038.11_PRSS21	ENSG00000007038.11	ENSG00000007038	7	23	6	9	23	24	16	30	13	15	17	11	57	39	27	35	12	27	17	18	32
ENSG00000007047.15_MARK4	ENSG00000007047.15	ENSG00000007047	489	460	576	599	591	409	514	426	705	432	485	549	494	487	572	589	580	564	749	417	448
ENSG00000007062.11_PROM1	ENSG00000007062.11	ENSG00000007062	13	7	11	13	8	8	8	8	12	12	3	19	15	2	11	11	12	11	7	12	9
ENSG00000007080.11_CCDC124	ENSG00000007080.11	ENSG00000007080	737	551	586	643	536	519	561	529	755	752	766	432	438	511	693	669	556	525	425	489	635
ENSG00000007129.18_CEACAM21	ENSG00000007129.18	ENSG00000007129	233	242	187	208	184	162	192	197	224	167	318	210	213	177	204	276	232	170	208	141	208
ENSG00000007168.13_PAFAH1B1	ENSG00000007168.13	ENSG00000007168	2271	1853	2058	2181	2234	1788	1934	1649	2666	1872	2309	2235	1688	1882	2557	2861	2092	2047	2045	1804	2142
ENSG00000007171.18_NOS2	ENSG00000007171.18	ENSG00000007171	5	1	8	3	1	2	2	1	7	8	3	15	10	6	10	2	3	11	1	6	11
ENSG00000007174.18_DNAH9	ENSG00000007174.18	ENSG00000007174	44	17	32	18	14	15	37	15	20	20	22	62	50	21	14	20	32	40	19	47	33
ENSG00000007202.15_KIAA0100	ENSG00000007202.15	ENSG00000007202	3321	3295	3440	3992	3518	2932	2997	2221	4086	3288	3646	3648	2815	2857	3997	4045	2923	3152	2525	3115	3488
ENSG00000007216.14_SLC13A2	ENSG00000007216.14	ENSG00000007216	8	0	5	2	1	4	7	9	3	1	1	12	5	1	0	1	3	2	3	0	2
ENSG00000007237.18_AC005747.1	ENSG00000007237.18	ENSG00000007237	3004	2637	2639	3420	4239	2381	2858	2108	3272	2631	3445	2313	2431	2646	3768	2719	2669	2378	3540	2644	2642
ENSG00000007255.10_TRAPPC6A	ENSG00000007255.10	ENSG00000007255	174	174	178	169	176	182	123	167	208	170	298	200	190	134	203	215	195	219	89	146	185
ENSG00000007264.15_MATK	ENSG00000007264.15	ENSG00000007264	1091	1385	612	960	1656	895	553	623	1163	1421	835	871	907	320	741	835	732	603	497	499	425
ENSG00000007306.15_CEACAM7	ENSG00000007306.15	ENSG00000007306	7	3	1	1	6	3	9	2	3	1	1	7	7	1	2	3	3	4	0	8	3
ENSG00000007312.12_CD79B	ENSG00000007312.12	ENSG00000007312	908	800	809	366	681	666	508	810	1006	570	308	1595	526	925	564	828	835	504	284	629	903
ENSG00000007314.12_SCN4A	ENSG00000007314.12	ENSG00000007314	25	14	15	8	15	17	10	17	20	14	4	41	16	11	17	13	12	11	7	11	24
ENSG00000007341.19_ST7L	ENSG00000007341.19	ENSG00000007341	306	270	284	304	254	258	279	290	342	270	445	380	289	300	291	393	285	294	265	279	247
ENSG00000007350.17_TKTL1	ENSG00000007350.17	ENSG00000007350	48	51	61	41	12	81	52	31	23	34	54	202	40	10	52	26	29	44	33	33	34
ENSG00000007372.23_PAX6	ENSG00000007372.23	ENSG00000007372	43	23	33	14	18	26	67	33	37	19	23	64	50	16	20	28	37	49	21	46	46
ENSG00000007376.8_RPUSD1	ENSG00000007376.8	ENSG00000007376	389	556	607	452	642	466	539	491	654	559	732	710	582	529	625	610	529	548	463	497	612
ENSG00000007384.15_RHBDF1	ENSG00000007384.15	ENSG00000007384	21	12	5	18	12	9	13	5	19	11	13	22	17	12	22	11	15	19	7	15	16
ENSG00000007392.16_LUC7L	ENSG00000007392.16	ENSG00000007392	1033	890	945	1040	802	619	686	861	965	709	1095	1140	989	657	977	1115	822	967	432	675	1021
ENSG00000007402.11_CACNA2D2	ENSG00000007402.11	ENSG00000007402	219	187	127	400	315	231	78	97	385	266	74	132	158	66	190	92	178	198	72	42	85
ENSG00000007516.13_BAIAP3	ENSG00000007516.13	ENSG00000007516	523	579	531	340	414	426	278	333	358	313	165	235	552	157	568	685	193	186	453	203	265
ENSG00000007520.4_TSR3	ENSG00000007520.4	ENSG00000007520	550	553	625	520	655	593	557	571	809	711	778	661	565	671	668	731	609	630	531	602	653
ENSG00000007541.16_PIGQ	ENSG00000007541.16	ENSG00000007541	488	686	500	491	659	644	536	548	700	720	833	640	664	538	714	753	564	537	421	568	784
ENSG00000007545.16_CRAMP1	ENSG00000007545.16	ENSG00000007545	701	843	843	937	738	550	753	584	926	763	942	920	963	598	876	976	694	722	444	731	806
ENSG00000007866.21_TEAD3	ENSG00000007866.21	ENSG00000007866	16	16	18	12	13	7	14	12	16	19	22	22	22	10	15	20	12	18	6	10	24
ENSG00000007908.16_SELE	ENSG00000007908.16	ENSG00000007908	7	2	6	1	11	7	16	2	3	3	5	12	11	4	3	8	8	5	1	10	7
ENSG00000007923.16_DNAJC11	ENSG00000007923.16	ENSG00000007923	627	542	517	538	436	448	454	327	653	430	686	608	558	462	655	591	471	555	260	452	548
ENSG00000007933.13_FMO3	ENSG00000007933.13	ENSG00000007933	6	5	5	4	2	5	6	6	5	7	2	16	8	7	7	5	5	3	3	8	13
ENSG00000007944.15_MYLIP	ENSG00000007944.15	ENSG00000007944	1373	1203	1369	1421	1617	1515	1267	1003	1474	1258	1212	1432	1135	1234	1296	1861	1401	1359	1991	1460	1413
ENSG00000007952.18_NOX1	ENSG00000007952.18	ENSG00000007952	7	8	3	3	0	4	5	6	4	5	2	7	7	5	4	0	4	5	2	10	9
ENSG00000007968.7_E2F2	ENSG00000007968.7	ENSG00000007968	1704	1962	1222	2158	1646	3082	1616	2999	2196	3323	3517	1060	823	1606	1771	2534	2340	1385	902	3143	3595
ENSG00000008018.9_PSMB1	ENSG00000008018.9	ENSG00000008018	660	513	528	449	634	452	514	526	676	612	774	680	544	698	526	648	783	689	541	619	559
ENSG00000008056.14_SYN1	ENSG00000008056.14	ENSG00000008056	20	20	19	26	25	28	28	18	31	26	28	36	30	15	15	30	33	37	16	30	28
ENSG00000008083.14_JARID2	ENSG00000008083.14	ENSG00000008083	2757	2678	3049	3161	3071	2432	2837	1878	2871	2590	2584	2372	1840	2523	3228	4201	2191	1755	2475	2645	2780
ENSG00000008086.13_CDKL5	ENSG00000008086.13	ENSG00000008086	489	358	451	592	498	358	538	387	571	402	463	435	349	511	494	680	508	335	882	501	604
ENSG00000008118.10_CAMK1G	ENSG00000008118.10	ENSG00000008118	6	1	5	4	7	4	3	1	3	2	2	15	2	0	2	2	3	13	6	3	1
ENSG00000008128.23_CDK11A	ENSG00000008128.23	ENSG00000008128	1073	1455	930	1393	1141	758	871	633	721	385	824	640	914	1010	960	1027	916	744	878	353	954
ENSG00000008130.15_NADK	ENSG00000008130.15	ENSG00000008130	4824	6111	8027	7153	8142	6558	7591	4921	7858	6577	6595	5422	4056	9449	6856	10785	8530	5796	13051	9527	9225
ENSG00000008196.13_TFAP2B	ENSG00000008196.13	ENSG00000008196	12	2	6	5	6	1	10	5	2	6	2	13	8	4	3	2	3	6	3	13	1
ENSG00000008197.4_TFAP2D	ENSG00000008197.4	ENSG00000008197	3	3	2	1	0	0	6	4	0	1	2	1	2	1	0	0	3	3	2	0	2
ENSG00000008226.20_DLEC1	ENSG00000008226.20	ENSG00000008226	380	294	300	192	303	214	277	303	364	337	383	297	381	253	352	419	325	315	254	183	262
ENSG00000008256.16_CYTH3	ENSG00000008256.16	ENSG00000008256	359	388	308	420	394	343	235	210	622	369	310	355	303	201	371	398	233	216	209	287	292
ENSG00000008277.14_ADAM22	ENSG00000008277.14	ENSG00000008277	317	237	212	251	298	232	199	226	360	193	373	345	305	183	329	385	283	282	149	174	229
ENSG00000008282.8_SYPL1	ENSG00000008282.8	ENSG00000008282	240	220	211	189	153	184	124	164	239	167	258	373	244	243	211	303	232	257	131	232	259
ENSG00000008283.16_CYB561	ENSG00000008283.16	ENSG00000008283	490	541	370	545	417	373	388	243	681	544	491	621	480	386	494	650	393	339	344	483	456
ENSG00000008294.21_SPAG9	ENSG00000008294.21	ENSG00000008294	3753	3147	3971	3497	4668	3121	3476	3081	4161	2954	3043	2645	2190	3365	3809	5316	3957	2402	5565	2985	3740
ENSG00000008300.17_CELSR3	ENSG00000008300.17	ENSG00000008300	113	96	113	143	123	122	118	126	167	120	231	229	200	82	119	165	114	177	38	98	172
ENSG00000008311.15_AASS	ENSG00000008311.15	ENSG00000008311	170	89	99	92	93	90	78	85	161	67	157	177	131	79	96	93	104	150	29	27	134
ENSG00000008323.15_PLEKHG6	ENSG00000008323.15	ENSG00000008323	262	285	335	343	324	268	309	333	296	393	381	242	288	354	347	449	355	220	413	289	331
ENSG00000008324.11_SS18L2	ENSG00000008324.11	ENSG00000008324	37	42	38	30	56	48	42	37	60	68	63	72	51	50	50	60	59	62	37	65	44
ENSG00000008382.15_MPND	ENSG00000008382.15	ENSG00000008382	165	142	175	193	161	109	157	168	179	151	228	186	202	158	169	220	145	164	112	150	195
ENSG00000008394.13_MGST1	ENSG00000008394.13	ENSG00000008394	33	48	64	80	40	51	76	56	81	35	118	81	98	75	57	69	62	106	62	86	77
ENSG00000008405.12_CRY1	ENSG00000008405.12	ENSG00000008405	278	262	239	235	296	201	198	212	318	212	371	300	268	157	254	305	232	303	124	203	237
ENSG00000008438.5_PGLYRP1	ENSG00000008438.5	ENSG00000008438	219	156	426	238	213	270	576	611	521	187	348	266	101	315	275	310	364	259	1261	175	468
ENSG00000008441.16_NFIX	ENSG00000008441.16	ENSG00000008441	3561	3071	3312	3855	2443	3461	2434	4464	2563	4166	4324	2381	1595	2438	3538	4874	2974	2789	2012	2521	5313
ENSG00000008513.16_ST3GAL1	ENSG00000008513.16	ENSG00000008513	4249	3911	4668	3852	4162	3780	3382	3320	4420	4178	4719	4253	3741	3591	4770	5077	3682	3822	3173	4359	4797
ENSG00000008516.17_MMP25	ENSG00000008516.17	ENSG00000008516	5101	6883	8098	6536	7959	18705	10272	7223	6247	7613	5476	3363	5930	6584	7418	10004	10795	10756	14195	6851	8004
ENSG00000008517.16_IL32	ENSG00000008517.16	ENSG00000008517	4756	3190	2852	4622	4642	4496	3105	3244	5646	5001	4534	5081	3154	3505	6112	5101	6077	7535	1544	2755	2809
ENSG00000008710.20_PKD1	ENSG00000008710.20	ENSG00000008710	1738	2274	1763	1929	1755	1414	1457	1652	2351	2320	2121	2405	3329	1350	2440	2556	1643	2400	865	1379	2145
ENSG00000008735.14_MAPK8IP2	ENSG00000008735.14	ENSG00000008735	25	26	11	20	9	7	20	18	20	23	15	25	10	8	21	16	15	17	10	22	16
ENSG00000008838.20_MED24	ENSG00000008838.20	ENSG00000008838	556	608	606	544	571	504	499	434	679	579	811	674	672	522	734	682	530	656	289	580	633
ENSG00000008853.16_RHOBTB2	ENSG00000008853.16	ENSG00000008853	671	557	544	531	513	480	445	462	688	421	691	910	549	535	657	667	443	496	309	553	529
ENSG00000008869.12_HEATR5B	ENSG00000008869.12	ENSG00000008869	1630	1279	1298	1349	1226	1083	1087	1071	1608	1032	1457	1531	1121	1150	1618	1694	1421	1329	804	1159	1498
ENSG00000008952.17_SEC62	ENSG00000008952.17	ENSG00000008952	2577	1358	3000	2654	1798	1654	1476	2994	2165	2517	2480	2072	1538	2387	1588	2055	2250	1582	1351	1653	1906
ENSG00000008988.9_RPS20	ENSG00000008988.9	ENSG00000008988	3285	2328	2022	2499	1869	1572	1601	2453	2942	3136	3882	2305	2893	1694	2397	2900	3225	3067	1079	1864	2009
ENSG00000009307.16_CSDE1	ENSG00000009307.16	ENSG00000009307	5557	4127	4969	5702	4091	4440	4040	5214	5543	5784	5703	4773	3795	4243	4822	6292	5370	4794	4451	3942	5182
ENSG00000009335.18_UBE3C	ENSG00000009335.18	ENSG00000009335	1610	1685	1721	1654	1641	1359	1582	1469	2115	1512	2323	2241	1598	1704	2094	2448	1816	1945	1227	1694	1958
ENSG00000009413.16_REV3L	ENSG00000009413.16	ENSG00000009413	1186	962	947	1084	977	1056	899	855	1246	749	1372	1369	1054	936	1322	1595	1113	1089	923	1017	1206
ENSG00000009694.13_TENM1	ENSG00000009694.13	ENSG00000009694	644	529	492	412	563	590	516	568	731	469	753	815	554	384	687	1076	731	427	265	376	684
ENSG00000009709.12_PAX7	ENSG00000009709.12	ENSG00000009709	19	8	22	10	9	16	16	17	10	6	11	36	19	7	13	13	10	27	12	15	25
ENSG00000009724.17_MASP2	ENSG00000009724.17	ENSG00000009724	201	167	174	164	169	161	146	132	203	149	204	245	195	158	203	233	189	163	120	139	208
ENSG00000009765.14_IYD	ENSG00000009765.14	ENSG00000009765	23	3	21	10	13	18	32	17	16	22	8	42	24	6	15	23	23	23	16	18	23
ENSG00000009780.15_FAM76A	ENSG00000009780.15	ENSG00000009780	256	207	183	179	204	132	145	147	226	184	263	231	165	198	210	276	195	194	130	212	226
ENSG00000009790.15_TRAF3IP3	ENSG00000009790.15	ENSG00000009790	5334	4471	4585	5069	4147	3629	3877	3660	5592	3921	6311	5382	4470	3568	5417	5463	4588	4936	3029	3667	4916
ENSG00000009830.11_POMT2	ENSG00000009830.11	ENSG00000009830	125	123	110	105	111	81	104	95	139	109	104	151	149	86	121	125	121	102	70	82	121
ENSG00000009844.16_VTA1	ENSG00000009844.16	ENSG00000009844	428	344	372	372	334	368	353	327	511	321	650	573	375	474	376	502	426	403	313	472	437
ENSG00000009950.16_MLXIPL	ENSG00000009950.16	ENSG00000009950	4	0	5	1	6	11	8	2	5	0	3	14	4	6	1	3	3	12	7	5	5
ENSG00000009954.11_BAZ1B	ENSG00000009954.11	ENSG00000009954	2125	1696	1434	2026	1613	1228	1301	1090	1851	1420	1700	1793	1300	1183	1849	2010	1461	1794	844	1309	1521
ENSG00000010017.13_RANBP9	ENSG00000010017.13	ENSG00000010017	692	553	611	647	578	527	591	567	842	675	813	761	641	671	753	852	703	732	488	705	708
ENSG00000010030.14_ETV7	ENSG00000010030.14	ENSG00000010030	72	92	101	81	95	32	207	56	65	161	367	130	35	904	36	220	339	228	64	493	228
ENSG00000010072.16_SPRTN	ENSG00000010072.16	ENSG00000010072	404	343	420	379	374	326	401	356	395	340	477	510	349	416	384	577	431	362	410	361	395
ENSG00000010165.20_EEF1AKNMT	ENSG00000010165.20	ENSG00000010165	427	439	447	436	447	422	354	329	544	427	675	609	411	400	493	545	445	499	294	413	459
ENSG00000010219.13_DYRK4	ENSG00000010219.13	ENSG00000010219	137	97	99	83	108	83	97	111	127	90	146	177	107	110	111	109	119	112	54	75	101
ENSG00000010244.18_ZNF207	ENSG00000010244.18	ENSG00000010244	5261	4705	5563	4484	4758	4277	4604	4517	5965	3601	6638	6692	4686	5460	5602	6970	5374	5232	4539	5040	6007
ENSG00000010256.11_UQCRC1	ENSG00000010256.11	ENSG00000010256	759	852	996	966	883	826	875	743	1037	851	1387	1166	763	934	1114	1016	826	984	791	1010	973
ENSG00000010270.13_STARD3NL	ENSG00000010270.13	ENSG00000010270	327	305	324	312	367	239	295	269	419	368	451	353	244	406	258	358	343	305	299	347	289
ENSG00000010278.14_CD9	ENSG00000010278.14	ENSG00000010278	381	204	303	263	277	288	291	197	277	203	224	356	116	324	427	229	142	284	630	472	208
ENSG00000010282.15_HHATL	ENSG00000010282.15	ENSG00000010282	3	2	5	1	3	4	6	3	3	2	4	5	1	2	3	5	3	2	1	6	2
ENSG00000010292.13_NCAPD2	ENSG00000010292.13	ENSG00000010292	889	970	718	1050	770	686	651	465	982	827	875	852	757	568	985	1157	749	869	525	780	922
ENSG00000010295.19_IFFO1	ENSG00000010295.19	ENSG00000010295	1033	1011	1175	1231	1104	1039	1121	877	1271	1057	1289	1170	1375	1083	1245	1158	1029	940	1076	932	1238
ENSG00000010310.9_GIPR	ENSG00000010310.9	ENSG00000010310	98	83	67	131	97	43	89	52	113	96	157	89	120	67	98	82	70	97	25	40	67
ENSG00000010318.21_PHF7	ENSG00000010318.21	ENSG00000010318	118	94	71	100	77	72	87	71	86	93	109	85	95	80	90	103	95	75	54	86	93
ENSG00000010319.7_SEMA3G	ENSG00000010319.7	ENSG00000010319	38	24	32	45	16	26	23	17	43	16	21	43	56	40	35	24	34	46	9	26	42
ENSG00000010322.16_NISCH	ENSG00000010322.16	ENSG00000010322	2106	2275	2324	2492	2142	1837	1867	1680	2558	2167	2574	2531	2744	1791	2506	2626	1794	2131	1439	1737	2470
ENSG00000010327.10_STAB1	ENSG00000010327.10	ENSG00000010327	613	1334	2174	1800	1310	1723	2360	851	2205	2196	2932	2427	2025	2364	1857	1773	1454	1913	1412	1966	1518
ENSG00000010361.14_FUZ	ENSG00000010361.14	ENSG00000010361	317	280	242	216	365	283	168	258	301	270	239	223	220	212	290	340	221	187	326	241	223
ENSG00000010379.16_SLC6A13	ENSG00000010379.16	ENSG00000010379	19	4	18	8	14	11	14	8	13	8	8	16	13	9	12	10	16	15	17	15	8
ENSG00000010404.18_IDS	ENSG00000010404.18	ENSG00000010404	7279	5343	6235	6317	7600	5646	5262	5636	6904	5544	4782	3877	3692	5163	6632	8441	5817	3848	8226	4806	6140
ENSG00000010438.16_PRSS3	ENSG00000010438.16	ENSG00000010438	5	3	3	2	0	0	5	2	3	3	3	8	6	0	14	11	3	3	3	2	5
ENSG00000010539.11_ZNF200	ENSG00000010539.11	ENSG00000010539	606	527	589	526	569	466	447	531	654	495	747	560	458	649	575	831	560	544	675	638	572
ENSG00000010610.10_CD4	ENSG00000010610.10	ENSG00000010610	2619	3245	3607	3324	2543	2819	3031	2098	3855	2734	3318	2860	3233	2416	3779	4016	2954	3436	1696	2948	3758
ENSG00000010626.15_LRRC23	ENSG00000010626.15	ENSG00000010626	59	43	58	38	37	34	41	55	76	51	90	80	50	40	60	84	44	65	23	37	57
ENSG00000010671.15_BTK	ENSG00000010671.15	ENSG00000010671	907	735	1073	988	819	819	811	768	1226	855	1113	1345	639	1252	987	1105	920	780	1009	1430	1053
ENSG00000010704.18_HFE	ENSG00000010704.18	ENSG00000010704	157	116	181	158	154	154	172	195	206	162	162	137	162	264	203	211	208	236	206	235	207
ENSG00000010803.16_SCMH1	ENSG00000010803.16	ENSG00000010803	357	326	271	314	298	247	203	288	396	333	451	437	445	238	401	406	310	317	155	280	347
ENSG00000010810.17_FYN	ENSG00000010810.17	ENSG00000010810	4812	4521	3402	4213	4272	3335	3177	2914	4848	3333	5411	4947	4630	2989	4657	5173	3621	3916	2180	3098	3890
ENSG00000010818.10_HIVEP2	ENSG00000010818.10	ENSG00000010818	4698	3283	3249	3773	2965	2756	2647	2697	3950	3306	4675	3738	2904	2717	4322	5186	3651	3574	2540	2516	3359
ENSG00000010932.17_FMO1	ENSG00000010932.17	ENSG00000010932	6	5	4	3	2	2	7	5	4	2	1	13	10	2	6	3	5	8	3	8	4
ENSG00000011007.12_ELOA	ENSG00000011007.12	ENSG00000011007	859	732	697	814	545	570	597	416	860	573	852	859	711	571	863	810	583	702	434	728	698
ENSG00000011009.11_LYPLA2	ENSG00000011009.11	ENSG00000011009	538	581	688	608	687	569	658	499	772	699	735	655	546	551	721	769	662	698	657	645	624
ENSG00000011021.23_CLCN6	ENSG00000011021.23	ENSG00000011021	502	564	536	500	433	359	495	440	625	438	621	671	666	496	629	545	444	458	277	434	560
ENSG00000011028.14_MRC2	ENSG00000011028.14	ENSG00000011028	679	850	345	1075	820	1028	858	850	1095	1438	937	604	426	960	678	1475	588	512	751	866	1362
ENSG00000011052.21_NME1-NME2	ENSG00000011052.21	ENSG00000011052	0	113	6	26	24	18	18	16	1	72	100	10	7	40	12	36	31	13	8	33	23
ENSG00000011083.9_SLC6A7	ENSG00000011083.9	ENSG00000011083	8	2	8	2	7	3	5	3	0	5	1	5	10	2	3	3	2	9	2	10	2
ENSG00000011105.14_TSPAN9	ENSG00000011105.14	ENSG00000011105	144	102	157	83	254	177	185	172	171	237	101	120	118	87	179	120	94	162	181	176	122
ENSG00000011114.15_BTBD7	ENSG00000011114.15	ENSG00000011114	978	867	867	935	794	736	763	679	1096	696	922	917	795	752	1060	1144	891	766	784	758	944
ENSG00000011132.12_APBA3	ENSG00000011132.12	ENSG00000011132	577	652	649	612	733	561	588	575	743	664	876	749	673	643	741	793	653	719	505	567	709
ENSG00000011143.17_MKS1	ENSG00000011143.17	ENSG00000011143	104	109	103	91	96	89	80	89	146	92	121	103	114	84	108	120	88	109	48	66	115
ENSG00000011198.10_ABHD5	ENSG00000011198.10	ENSG00000011198	1598	1484	2296	1607	2363	1588	2088	1713	2042	1564	1190	1298	1122	1912	1842	2866	1876	1108	4933	1957	2454
ENSG00000011201.12_ANOS1	ENSG00000011201.12	ENSG00000011201	3	5	27	10	5	11	20	7	6	4	9	17	17	7	7	5	11	25	3	7	14
ENSG00000011243.18_AKAP8L	ENSG00000011243.18	ENSG00000011243	1537	1367	1306	1640	1189	1097	1094	998	1502	1476	1452	1199	1327	994	1342	1349	1120	1182	1068	1025	1334
ENSG00000011258.16_MBTD1	ENSG00000011258.16	ENSG00000011258	786	651	684	614	717	587	569	653	790	607	877	871	610	698	859	882	618	655	584	650	739
ENSG00000011260.14_UTP18	ENSG00000011260.14	ENSG00000011260	320	346	339	311	369	299	341	287	424	339	544	475	408	344	386	417	391	392	208	346	361
ENSG00000011275.18_RNF216	ENSG00000011275.18	ENSG00000011275	2507	2437	2607	2660	2511	1968	2415	2019	2877	2244	2961	2776	2455	1943	3045	3039	2242	2568	1892	1812	2659
ENSG00000011295.16_TTC19	ENSG00000011295.16	ENSG00000011295	1024	1020	982	921	876	729	727	837	1127	708	1283	1309	998	788	1179	1232	854	1006	582	798	1028
ENSG00000011304.20_PTBP1	ENSG00000011304.20	ENSG00000011304	2621	3103	2714	3157	2756	2177	2511	1930	3365	2759	3120	3163	3016	2408	3437	2987	2359	3013	1750	2487	3083
ENSG00000011332.19_DPF1	ENSG00000011332.19	ENSG00000011332	13	9	7	15	11	13	16	11	14	8	7	21	19	15	10	6	9	11	3	14	14
ENSG00000011347.10_SYT7	ENSG00000011347.10	ENSG00000011347	11	5	5	5	4	9	28	9	10	5	12	28	14	5	4	13	15	17	3	17	12
ENSG00000011376.12_LARS2	ENSG00000011376.12	ENSG00000011376	542	538	459	517	483	394	463	396	617	401	711	724	459	396	617	631	419	551	264	429	543
ENSG00000011405.13_PIK3C2A	ENSG00000011405.13	ENSG00000011405	1124	819	993	848	1004	799	801	721	1135	699	1233	1205	887	942	1060	1258	970	860	680	972	907
ENSG00000011422.12_PLAUR	ENSG00000011422.12	ENSG00000011422	1074	1157	1276	1536	1197	1211	1441	1080	1436	1122	1157	1067	762	1944	1043	1744	1521	865	2528	1895	1720
ENSG00000011426.11_ANLN	ENSG00000011426.11	ENSG00000011426	45	21	15	31	43	21	30	36	40	63	42	46	24	61	17	43	52	49	22	52	29
ENSG00000011451.20_WIZ	ENSG00000011451.20	ENSG00000011451	581	702	594	726	567	559	534	522	766	667	807	752	828	559	789	717	610	689	580	539	672
ENSG00000011454.17_RABGAP1	ENSG00000011454.17	ENSG00000011454	1025	872	964	869	953	801	889	748	1083	639	1173	1064	787	866	1081	1190	890	934	771	990	1095
ENSG00000011465.17_DCN	ENSG00000011465.17	ENSG00000011465	13	5	8	5	9	17	20	12	6	8	10	12	18	5	5	6	8	25	11	21	6
ENSG00000011478.12_QPCTL	ENSG00000011478.12	ENSG00000011478	56	64	79	81	49	50	45	46	64	62	68	92	71	39	67	89	49	63	25	55	64
ENSG00000011485.15_PPP5C	ENSG00000011485.15	ENSG00000011485	709	722	446	648	639	354	388	417	623	642	825	674	664	471	723	535	462	681	319	598	532
ENSG00000011523.14_CEP68	ENSG00000011523.14	ENSG00000011523	1529	1537	1506	1384	1461	1087	1266	1394	1640	1242	2114	1696	1539	1220	1813	2187	1446	1500	1249	1316	1797
ENSG00000011566.15_MAP4K3	ENSG00000011566.15	ENSG00000011566	266	229	278	242	238	209	231	237	375	236	477	428	380	218	256	409	272	326	188	285	232
ENSG00000011590.14_ZBTB32	ENSG00000011590.14	ENSG00000011590	191	126	102	102	110	84	88	106	114	80	96	157	142	81	156	140	86	88	49	61	105
ENSG00000011600.12_TYROBP	ENSG00000011600.12	ENSG00000011600	7333	6035	7964	6704	8005	7047	7855	7515	7776	6681	7065	4980	3648	8225	6213	8586	8104	6115	10654	8230	7907
ENSG00000011638.10_TMEM159	ENSG00000011638.10	ENSG00000011638	85	80	81	74	103	94	99	115	124	91	136	144	96	105	100	118	82	84	56	117	89
ENSG00000011677.13_GABRA3	ENSG00000011677.13	ENSG00000011677	6	3	5	2	1	0	6	2	7	2	6	12	4	2	1	3	2	4	1	3	5
ENSG00000012048.23_BRCA1	ENSG00000012048.23	ENSG00000012048	267	191	175	174	265	209	194	159	228	221	281	222	152	275	210	363	236	183	281	269	206
ENSG00000012061.15_ERCC1	ENSG00000012061.15	ENSG00000012061	785	748	775	680	774	565	619	591	863	708	1007	850	838	625	816	907	713	658	442	672	799
ENSG00000012124.17_CD22	ENSG00000012124.17	ENSG00000012124	1776	1258	1087	571	963	766	618	1157	1147	793	130	2344	909	1674	746	1047	1139	674	414	790	1583
ENSG00000012171.20_SEMA3B	ENSG00000012171.20	ENSG00000012171	34	30	51	21	64	30	40	36	37	53	26	36	39	62	39	40	56	30	68	42	33
ENSG00000012174.12_MBTPS2	ENSG00000012174.12	ENSG00000012174	193	163	154	144	173	141	149	157	206	134	212	260	162	173	196	199	137	179	108	156	201
ENSG00000012211.13_PRICKLE3	ENSG00000012211.13	ENSG00000012211	147	144	193	249	113	165	199	131	204	116	213	217	211	155	155	170	165	203	122	171	226
ENSG00000012223.13_LTF	ENSG00000012223.13	ENSG00000012223	293	161	64	183	167	115	240	1686	514	138	1119	52	52	702	147	328	109	798	359	186	312
ENSG00000012232.9_EXTL3	ENSG00000012232.9	ENSG00000012232	1671	1970	2481	2065	2562	1935	2167	1508	2374	1908	1341	1495	1403	1537	2281	2868	1648	1202	3780	1504	2257
ENSG00000012504.15_NR1H4	ENSG00000012504.15	ENSG00000012504	4	3	2	6	5	7	6	3	5	3	3	10	13	1	1	2	5	9	4	10	16
ENSG00000012660.14_ELOVL5	ENSG00000012660.14	ENSG00000012660	2617	2369	2909	3066	2437	2503	2565	2398	2792	2196	2190	2668	1716	2861	3021	4039	3468	2290	4152	2470	3235
ENSG00000012779.11_ALOX5	ENSG00000012779.11	ENSG00000012779	4516	3710	6394	5980	4324	4551	5752	4716	5474	4902	4395	4769	2951	5079	5138	6890	6058	3229	9952	5284	5922
ENSG00000012817.15_KDM5D	ENSG00000012817.15	ENSG00000012817	0	0	0	0	0	0	0	0	0	0	0	0	0	0	0	0	0	0	0	0	0
ENSG00000012822.16_CALCOCO1	ENSG00000012822.16	ENSG00000012822	3532	2993	3295	3840	3874	2676	2967	2289	3739	3404	2712	2589	2430	2427	3427	4007	2940	2348	4008	2577	3159
ENSG00000012963.15_UBR7	ENSG00000012963.15	ENSG00000012963	365	318	325	292	364	253	280	231	433	341	396	375	271	308	380	416	341	334	282	339	322
ENSG00000012983.11_MAP4K5	ENSG00000012983.11	ENSG00000012983	1014	708	972	1084	890	846	690	881	1110	970	1116	984	742	900	908	974	822	829	562	889	823
ENSG00000013016.16_EHD3	ENSG00000013016.16	ENSG00000013016	706	459	598	475	573	865	529	430	761	701	473	654	444	349	646	635	354	564	583	577	403
ENSG00000013275.8_PSMC4	ENSG00000013275.8	ENSG00000013275	686	614	605	581	639	537	520	411	760	587	739	659	470	541	680	810	527	580	489	613	560
ENSG00000013288.9_MAN2B2	ENSG00000013288.9	ENSG00000013288	1903	2189	2252	2276	1903	1829	2060	1507	2281	1803	2337	2305	2118	1870	2549	2774	1802	1838	2109	1970	2469
ENSG00000013293.6_SLC7A14	ENSG00000013293.6	ENSG00000013293	25	13	14	14	15	8	21	7	18	10	6	34	27	4	14	5	21	19	12	25	17
ENSG00000013297.11_CLDN11	ENSG00000013297.11	ENSG00000013297	6	4	9	10	6	1	17	5	10	1	1	5	8	4	3	3	7	4	5	8	3
ENSG00000013306.16_SLC25A39	ENSG00000013306.16	ENSG00000013306	35081	40115	45461	39188	45888	66576	34785	59764	47894	91585	65655	31741	21058	48848	58219	50786	46234	28886	24931	49023	53952
ENSG00000013364.19_MVP	ENSG00000013364.19	ENSG00000013364	5301	5334	6314	6540	6157	4866	5503	4183	5137	5543	5773	4425	3779	5133	5204	7281	6295	5020	6957	4882	6047
ENSG00000013374.16_NUB1	ENSG00000013374.16	ENSG00000013374	2391	1925	1912	2186	2119	1406	1741	1089	2048	1694	2539	2133	1246	2588	1805	2446	2173	2114	2059	2719	2174
ENSG00000013375.16_PGM3	ENSG00000013375.16	ENSG00000013375	286	222	227	217	230	200	188	218	291	209	337	350	285	202	284	303	245	258	117	218	257
ENSG00000013392.8_RWDD2A	ENSG00000013392.8	ENSG00000013392	48	48	36	29	52	38	33	30	52	55	69	66	53	30	47	46	53	42	21	28	39
ENSG00000013441.16_CLK1	ENSG00000013441.16	ENSG00000013441	3164	2485	3018	2405	3140	2526	2437	2674	3405	2213	3432	3332	2586	2560	2854	3748	3131	2706	2808	2611	2758
ENSG00000013503.10_POLR3B	ENSG00000013503.10	ENSG00000013503	248	217	194	196	226	195	185	157	271	145	279	254	194	197	312	290	197	239	129	222	249
ENSG00000013523.10_ANGEL1	ENSG00000013523.10	ENSG00000013523	385	485	403	363	447	357	382	371	494	411	694	594	541	363	578	528	396	411	212	416	495
ENSG00000013561.18_RNF14	ENSG00000013561.18	ENSG00000013561	422	391	478	462	409	587	403	625	570	788	553	367	438	468	504	616	407	343	283	407	539
ENSG00000013563.14_DNASE1L1	ENSG00000013563.14	ENSG00000013563	393	381	488	425	435	413	374	362	479	461	608	479	447	461	421	511	367	365	396	494	440
ENSG00000013573.17_DDX11	ENSG00000013573.17	ENSG00000013573	937	570	503	862	160	129	620	664	548	233	161	659	585	481	557	1138	486	504	182	548	556
ENSG00000013583.10_HEBP1	ENSG00000013583.10	ENSG00000013583	165	140	293	318	96	104	113	91	257	260	221	202	147	156	272	157	116	151	115	249	141
ENSG00000013588.8_GPRC5A	ENSG00000013588.8	ENSG00000013588	15	8	9	20	10	11	46	9	12	11	12	28	17	8	11	8	13	27	9	16	14
ENSG00000013619.14_MAMLD1	ENSG00000013619.14	ENSG00000013619	51	37	36	52	37	45	44	33	42	55	55	84	56	43	68	58	54	36	24	73	27
ENSG00000013725.14_CD6	ENSG00000013725.14	ENSG00000013725	1683	2139	1567	1940	1525	1141	1414	1270	2412	1995	2196	1882	2825	1052	1986	2098	1889	2262	471	909	1647
ENSG00000013810.19_TACC3	ENSG00000013810.19	ENSG00000013810	2794	3409	3382	3429	3023	2314	2838	2717	3778	3817	3704	2294	2733	2270	3355	3932	2533	3030	3466	2458	3512
ENSG00000014123.10_UFL1	ENSG00000014123.10	ENSG00000014123	591	372	409	428	494	370	352	352	646	347	687	743	520	455	498	588	465	448	250	476	445
ENSG00000014138.9_POLA2	ENSG00000014138.9	ENSG00000014138	197	237	264	233	240	175	174	182	271	190	352	330	257	238	240	337	267	258	246	209	290
ENSG00000014164.7_ZC3H3	ENSG00000014164.7	ENSG00000014164	829	1041	1145	949	1005	832	973	821	1069	994	1165	1059	1028	1037	1131	1359	1063	937	1009	997	1245
ENSG00000014216.15_CAPN1	ENSG00000014216.15	ENSG00000014216	2613	2323	2463	3084	2795	1888	2107	1775	2967	2440	2326	2662	1842	2510	2478	2751	2508	2374	2520	2229	2555
ENSG00000014257.16_ACPP	ENSG00000014257.16	ENSG00000014257	426	588	804	779	585	572	723	476	706	365	821	427	325	756	804	957	659	347	549	531	960
ENSG00000014641.20_MDH1	ENSG00000014641.20	ENSG00000014641	258	231	249	194	200	191	213	237	294	252	445	367	280	274	244	292	263	315	138	294	248
ENSG00000014824.14_SLC30A9	ENSG00000014824.14	ENSG00000014824	678	459	512	494	503	413	419	485	621	543	817	752	500	509	442	745	556	534	391	453	411
ENSG00000014914.21_MTMR11	ENSG00000014914.21	ENSG00000014914	82	158	199	212	151	157	192	162	287	128	401	273	217	254	240	210	191	192	160	271	195
ENSG00000014919.12_COX15	ENSG00000014919.12	ENSG00000014919	544	431	511	513	494	479	516	387	567	479	667	618	450	519	618	682	553	468	411	474	507
ENSG00000015133.19_CCDC88C	ENSG00000015133.19	ENSG00000015133	7884	6838	5346	8003	5676	4696	4634	4307	6745	5838	7537	7332	7672	4613	6789	6949	5189	6074	2915	4274	5784
ENSG00000015153.14_YAF2	ENSG00000015153.14	ENSG00000015153	688	544	586	590	594	481	622	532	729	463	755	771	547	552	605	779	569	520	570	481	622
ENSG00000015171.19_ZMYND11	ENSG00000015171.19	ENSG00000015171	1027	639	565	863	750	584	468	470	879	577	898	810	611	489	788	853	588	583	321	530	507
ENSG00000015285.11_WAS	ENSG00000015285.11	ENSG00000015285	3497	3435	3395	4021	3580	2923	3682	2169	3840	3121	2765	2688	2438	3350	3944	4860	3952	2914	4811	3702	4379
ENSG00000015413.9_DPEP1	ENSG00000015413.9	ENSG00000015413	6	1	2	1	1	1	4	0	0	1	1	3	3	2	2	1	0	2	0	5	2
ENSG00000015475.18_BID	ENSG00000015475.18	ENSG00000015475	1634	1581	1890	2106	1809	1529	1969	1864	2071	1981	2102	1168	1204	2295	1828	2336	2215	1382	2472	1774	2180
ENSG00000015479.19_MATR3	ENSG00000015479.19	ENSG00000015479	3584	2863	2726	2793	2887	2334	2223	2366	3665	2815	4409	4068	3217	2741	3099	3783	3128	3178	1847	2666	2931
ENSG00000015520.14_NPC1L1	ENSG00000015520.14	ENSG00000015520	7	8	9	5	5	4	4	4	9	2	3	16	6	0	6	6	0	7	6	7	7
ENSG00000015532.10_XYLT2	ENSG00000015532.10	ENSG00000015532	956	997	934	969	828	743	645	696	979	826	1175	1136	1039	663	1003	1090	695	836	467	758	866
ENSG00000015568.13_RGPD5	ENSG00000015568.13	ENSG00000015568	615	800	697	398	516	307	646	622	851	250	919	979	436	383	385	1259	632	984	431	539	852
ENSG00000015592.16_STMN4	ENSG00000015592.16	ENSG00000015592	4	2	5	3	2	2	6	0	3	4	2	15	12	4	4	4	1	8	1	1	6
ENSG00000015676.18_NUDCD3	ENSG00000015676.18	ENSG00000015676	1509	1612	1441	1352	1397	1231	1214	1333	1801	1311	2216	1873	1578	1220	1871	2063	1354	1419	841	1243	1749
ENSG00000016082.15_ISL1	ENSG00000016082.15	ENSG00000016082	1	0	0	4	0	2	4	1	1	1	0	8	2	1	2	2	2	3	0	3	4
ENSG00000016391.11_CHDH	ENSG00000016391.11	ENSG00000016391	31	28	30	28	22	22	46	36	27	26	27	39	42	18	46	41	36	28	32	31	31
ENSG00000016402.13_IL20RA	ENSG00000016402.13	ENSG00000016402	9	4	4	4	2	5	9	3	0	2	2	23	9	4	1	3	5	6	1	7	7
ENSG00000016490.16_CLCA1	ENSG00000016490.16	ENSG00000016490	9	3	2	2	1	0	3	0	6	2	0	6	6	3	2	7	2	1	1	4	3
ENSG00000016602.9_CLCA4	ENSG00000016602.9	ENSG00000016602	3	2	3	2	3	1	4	2	0	0	5	9	4	3	4	7	0	5	4	5	4
ENSG00000016864.18_GLT8D1	ENSG00000016864.18	ENSG00000016864	318	279	268	310	268	262	236	217	341	254	383	359	288	247	317	388	304	280	152	271	302
ENSG00000017260.19_ATP2C1	ENSG00000017260.19	ENSG00000017260	722	651	642	639	651	623	605	564	811	608	989	1041	635	659	819	912	688	751	576	764	737
ENSG00000017427.16_IGF1	ENSG00000017427.16	ENSG00000017427	3	1	1	1	0	1	2	0	12	3	2	6	2	1	5	2	0	4	3	1	4
ENSG00000017483.15_SLC38A5	ENSG00000017483.15	ENSG00000017483	1070	1000	713	576	918	781	772	478	1229	949	758	893	676	906	1145	1140	1160	482	404	2356	811
ENSG00000017797.13_RALBP1	ENSG00000017797.13	ENSG00000017797	3179	2923	3075	3520	3302	3162	2603	2548	3728	3928	2405	1927	1532	3260	2946	4719	3769	2009	3797	4470	3067
ENSG00000018189.13_RUFY3	ENSG00000018189.13	ENSG00000018189	711	630	611	646	645	587	515	564	812	485	1138	1008	676	606	763	811	572	619	338	698	762
ENSG00000018236.15_CNTN1	ENSG00000018236.15	ENSG00000018236	6	3	7	4	4	2	11	5	6	4	4	19	11	1	3	1	1	6	0	3	6
ENSG00000018280.17_SLC11A1	ENSG00000018280.17	ENSG00000018280	4103	5430	7243	6455	6962	6289	6935	5802	5114	7378	5016	4103	6089	6175	5679	7869	7753	2724	12440	5956	7773
ENSG00000018408.14_WWTR1	ENSG00000018408.14	ENSG00000018408	45	10	19	22	10	21	26	20	26	28	26	37	31	6	7	12	15	23	19	20	15
ENSG00000018510.16_AGPS	ENSG00000018510.16	ENSG00000018510	874	637	684	784	722	628	552	636	927	616	1187	1060	674	889	787	904	717	806	480	846	705
ENSG00000018607.6_ZNF806	ENSG00000018607.6	ENSG00000018607	0	1	4	0	1	1	2	0	0	1	3	6	2	2	0	3	0	2	0	11	0
ENSG00000018610.14_CXorf56	ENSG00000018610.14	ENSG00000018610	161	166	177	161	171	115	128	142	170	167	226	193	124	156	144	241	156	160	120	128	183
ENSG00000018625.15_ATP1A2	ENSG00000018625.15	ENSG00000018625	15	5	5	2	6	5	8	3	5	5	3	10	8	3	6	5	6	12	2	11	7
ENSG00000018699.13_TTC27	ENSG00000018699.13	ENSG00000018699	256	219	208	175	193	185	215	179	273	153	326	364	359	305	267	329	270	259	110	230	229
ENSG00000018869.16_ZNF582	ENSG00000018869.16	ENSG00000018869	53	35	44	32	46	32	46	36	49	23	43	51	41	43	48	47	41	44	26	37	67
ENSG00000019102.12_VSIG2	ENSG00000019102.12	ENSG00000019102	46	34	74	43	59	56	69	46	82	61	67	69	48	45	76	32	32	59	69	68	46
ENSG00000019144.19_PHLDB1	ENSG00000019144.19	ENSG00000019144	84	52	57	59	54	36	56	37	71	45	81	81	85	37	75	50	48	69	32	56	85
ENSG00000019169.10_MARCO	ENSG00000019169.10	ENSG00000019169	111	194	205	255	111	168	199	115	139	273	362	269	91	232	212	142	231	364	135	174	271
ENSG00000019186.10_CYP24A1	ENSG00000019186.10	ENSG00000019186	10	10	17	7	5	18	18	7	8	6	4	31	18	5	12	12	29	14	4	15	7
ENSG00000019485.13_PRDM11	ENSG00000019485.13	ENSG00000019485	325	435	320	315	366	293	312	289	393	289	356	470	399	226	429	489	256	240	168	304	403
ENSG00000019505.8_SYT13	ENSG00000019505.8	ENSG00000019505	13	7	10	5	6	3	25	6	9	5	5	22	6	4	3	5	17	26	2	8	15
ENSG00000019549.13_SNAI2	ENSG00000019549.13	ENSG00000019549	4	1	10	2	3	1	3	10	8	5	5	11	11	0	2	4	7	6	4	1	3
ENSG00000019582.15_CD74	ENSG00000019582.15	ENSG00000019582	16403	16733	16674	19423	9631	16013	13472	8411	18077	9980	17082	29348	16131	18970	19691	20888	15951	11058	11050	22481	23273
ENSG00000019991.18_HGF	ENSG00000019991.18	ENSG00000019991	160	132	163	160	150	173	148	108	300	130	327	325	156	271	204	218	179	150	189	294	232
ENSG00000019995.6_ZRANB1	ENSG00000019995.6	ENSG00000019995	1425	860	1850	1456	1184	1190	1013	1262	1257	1636	1112	950	807	1128	1292	1538	1213	973	1347	895	1390
ENSG00000020129.16_NCDN	ENSG00000020129.16	ENSG00000020129	431	569	467	476	463	353	439	350	604	474	680	567	727	433	530	681	456	595	247	439	545
ENSG00000020181.18_ADGRA2	ENSG00000020181.18	ENSG00000020181	132	163	216	171	228	143	148	168	229	183	253	319	288	142	184	141	195	184	163	282	279
ENSG00000020219.9_CCT8L1P	ENSG00000020219.9	ENSG00000020219	4	3	3	1	1	2	6	4	1	5	3	12	4	1	2	2	5	4	2	4	4
ENSG00000020256.20_ZFP64	ENSG00000020256.20	ENSG00000020256	274	248	198	286	177	206	165	137	291	164	300	332	238	219	276	297	211	229	124	208	275
ENSG00000020426.11_MNAT1	ENSG00000020426.11	ENSG00000020426	120	138	104	82	116	101	73	122	148	71	156	164	101	91	152	176	153	136	68	100	126
ENSG00000020577.14_SAMD4A	ENSG00000020577.14	ENSG00000020577	201	171	165	147	75	95	136	118	159	112	468	345	134	373	179	192	157	173	127	451	228
ENSG00000020633.18_RUNX3	ENSG00000020633.18	ENSG00000020633	1891	2428	1510	2716	2228	1780	1369	1281	2279	1849	2211	2560	2425	1358	2074	1990	1880	1725	1235	1698	1500
ENSG00000020922.12_MRE11	ENSG00000020922.12	ENSG00000020922	903	645	645	721	795	620	665	602	970	510	955	828	728	717	920	1013	757	630	525	763	820
ENSG00000021300.14_PLEKHB1	ENSG00000021300.14	ENSG00000021300	306	323	290	255	217	223	208	212	331	241	529	270	378	133	327	398	260	447	92	167	306
ENSG00000021355.13_SERPINB1	ENSG00000021355.13	ENSG00000021355	1580	1163	1907	1555	1318	1509	1459	1656	2028	1522	2896	1817	1227	2021	1448	2154	2041	1549	2396	1835	1748
ENSG00000021461.16_CYP3A43	ENSG00000021461.16	ENSG00000021461	5	3	4	1	5	0	9	3	4	2	1	4	3	3	3	3	4	5	0	6	5
ENSG00000021488.13_SLC7A9	ENSG00000021488.13	ENSG00000021488	5	8	10	8	7	6	8	8	9	15	4	21	13	23	5	8	10	7	8	9	10
ENSG00000021574.12_SPAST	ENSG00000021574.12	ENSG00000021574	776	588	726	645	738	503	628	572	829	757	839	759	544	807	710	900	749	571	763	717	761
ENSG00000021645.19_NRXN3	ENSG00000021645.19	ENSG00000021645	57	19	54	37	40	35	59	66	32	40	33	61	49	61	40	27	35	45	9	31	51
ENSG00000021762.20_OSBPL5	ENSG00000021762.20	ENSG00000021762	921	855	1007	1576	1353	962	774	700	1231	989	975	947	972	658	701	713	507	870	666	1112	751
ENSG00000021776.11_AQR	ENSG00000021776.11	ENSG00000021776	1505	1178	1297	1298	1212	1214	1074	1013	1487	912	1795	1783	1072	1067	1503	1868	1276	1273	1032	1317	1400
ENSG00000021826.17_CPS1	ENSG00000021826.17	ENSG00000021826	20	21	17	16	9	11	38	12	7	22	10	33	18	15	13	20	13	21	14	14	20
ENSG00000021852.13_C8B	ENSG00000021852.13	ENSG00000021852	2	4	2	1	0	2	5	2	0	2	7	9	9	2	2	0	4	7	3	7	8
ENSG00000022267.19_FHL1	ENSG00000022267.19	ENSG00000022267	328	277	408	233	284	250	269	407	396	330	268	315	310	152	394	336	221	369	244	291	185
ENSG00000022277.12_RTF2	ENSG00000022277.12	ENSG00000022277	1655	1290	1635	1696	1580	1430	1509	1405	1692	1497	1659	1251	905	1499	1611	2136	1710	1299	2179	1520	1740
ENSG00000022355.18_GABRA1	ENSG00000022355.18	ENSG00000022355	6	5	5	1	7	6	3	5	5	3	2	11	19	2	1	2	13	8	3	7	7
ENSG00000022556.16_NLRP2	ENSG00000022556.16	ENSG00000022556	175	266	73	109	198	92	29	195	90	229	409	170	78	80	150	202	66	56	57	303	200
ENSG00000022567.9_SLC45A4	ENSG00000022567.9	ENSG00000022567	2481	3160	4382	4685	4256	3956	4171	3443	4183	3756	2988	1956	2711	3387	5048	6329	3784	2170	7704	3834	5048
ENSG00000022840.16_RNF10	ENSG00000022840.16	ENSG00000022840	14586	10768	17777	15290	14657	18867	11210	17176	14333	25037	16686	6574	6951	16979	16736	15704	17309	8648	8940	15960	17737
ENSG00000022976.15_ZNF839	ENSG00000022976.15	ENSG00000022976	421	433	416	322	379	368	290	342	439	416	513	453	392	376	459	549	401	382	340	309	426
ENSG00000023041.11_ZDHHC6	ENSG00000023041.11	ENSG00000023041	570	473	549	492	536	453	493	468	620	445	674	690	492	530	526	660	501	539	377	526	523
ENSG00000023171.18_GRAMD1B	ENSG00000023171.18	ENSG00000023171	418	589	441	675	450	345	567	347	720	591	918	858	472	906	593	646	512	458	519	993	598
ENSG00000023191.17_RNH1	ENSG00000023191.17	ENSG00000023191	1457	2004	2142	1978	1764	1966	1765	1410	2649	1813	2841	2202	2057	2112	2326	2294	1778	2174	1328	2619	2009
ENSG00000023228.14_NDUFS1	ENSG00000023228.14	ENSG00000023228	1443	1267	1212	1242	1190	1095	1102	950	1470	1110	1406	1222	1019	1019	1441	1634	1188	1142	923	1053	1362
ENSG00000023287.13_RB1CC1	ENSG00000023287.13	ENSG00000023287	1580	1311	1525	1264	2027	1356	1365	1222	2017	1636	1815	1889	1411	1604	1519	2189	1807	1262	2252	1449	1621
ENSG00000023318.8_ERP44	ENSG00000023318.8	ENSG00000023318	1072	824	932	897	835	757	760	666	1015	552	1389	1374	834	1089	968	1288	1049	931	896	1130	1156
ENSG00000023330.15_ALAS1	ENSG00000023330.15	ENSG00000023330	554	426	523	769	484	400	582	385	648	471	524	549	314	535	595	639	528	481	562	533	518
ENSG00000023445.15_BIRC3	ENSG00000023445.15	ENSG00000023445	2798	1757	1636	1329	1524	1468	1452	1725	2592	1402	2466	4333	2148	2532	1905	2408	2338	2179	823	1749	2035
ENSG00000023516.9_AKAP11	ENSG00000023516.9	ENSG00000023516	1987	1367	1383	1320	1466	1268	1226	1219	2067	1326	2005	2275	1409	1498	1893	2074	1492	1738	788	1433	1471
ENSG00000023572.9_GLRX2	ENSG00000023572.9	ENSG00000023572	401	277	304	308	354	281	285	254	425	290	413	388	351	295	366	424	288	277	216	247	295
ENSG00000023608.5_SNAPC1	ENSG00000023608.5	ENSG00000023608	37	60	39	40	35	42	33	35	67	118	100	62	61	65	36	55	49	49	62	53	52
ENSG00000023697.13_DERA	ENSG00000023697.13	ENSG00000023697	178	149	176	174	188	143	144	164	199	131	224	218	108	163	162	188	137	157	133	214	159
ENSG00000023734.11_STRAP	ENSG00000023734.11	ENSG00000023734	502	404	483	501	463	429	373	359	551	418	652	533	390	481	486	569	464	525	357	470	495
ENSG00000023839.12_ABCC2	ENSG00000023839.12	ENSG00000023839	85	81	86	83	108	61	104	77	90	79	147	90	79	93	94	122	85	94	107	64	112
ENSG00000023892.11_DEF6	ENSG00000023892.11	ENSG00000023892	4116	3808	3259	3750	3375	2908	3133	3106	3780	4100	4156	3401	3250	3072	3143	4274	3639	3583	3308	3171	3666
ENSG00000023902.14_PLEKHO1	ENSG00000023902.14	ENSG00000023902	3065	3346	3369	3690	3438	2663	3394	2746	3708	3509	4162	3869	2769	3980	3454	3859	3211	2730	3686	3978	3892
ENSG00000023909.10_GCLM	ENSG00000023909.10	ENSG00000023909	375	288	248	317	376	285	283	358	473	363	358	326	296	261	292	390	327	322	279	267	233
ENSG00000024048.10_UBR2	ENSG00000024048.10	ENSG00000024048	6229	4897	5867	5863	6726	4594	5280	4845	6236	4861	4495	3723	2800	4873	5631	7684	6242	3651	7814	4793	5806
ENSG00000024422.12_EHD2	ENSG00000024422.12	ENSG00000024422	22	11	18	7	18	16	35	11	12	7	14	21	23	9	20	16	15	27	10	21	16
ENSG00000024526.17_DEPDC1	ENSG00000024526.17	ENSG00000024526	8	4	11	6	8	10	14	19	12	16	9	23	18	9	3	9	4	8	4	6	9
ENSG00000024862.17_CCDC28A	ENSG00000024862.17	ENSG00000024862	322	274	254	265	299	253	231	243	316	227	341	270	222	279	292	362	306	243	356	297	327
ENSG00000025039.15_RRAGD	ENSG00000025039.15	ENSG00000025039	358	326	416	445	326	321	437	389	385	398	549	330	202	606	434	607	470	305	791	451	479
ENSG00000025156.13_HSF2	ENSG00000025156.13	ENSG00000025156	147	126	114	113	116	98	93	117	143	103	224	199	140	78	113	119	135	165	56	103	137
ENSG00000025293.17_PHF20	ENSG00000025293.17	ENSG00000025293	1789	1655	1708	1840	1962	1302	1518	1307	2036	1460	1659	1511	1271	1292	1770	2197	1585	1449	1578	1367	1832
ENSG00000025423.11_HSD17B6	ENSG00000025423.11	ENSG00000025423	8	3	7	6	9	4	8	5	6	9	6	16	8	5	4	8	4	11	1	5	6
ENSG00000025434.19_NR1H3	ENSG00000025434.19	ENSG00000025434	81	77	93	99	69	56	57	54	77	89	74	116	90	68	81	82	49	41	65	92	82
ENSG00000025708.14_TYMP	ENSG00000025708.14	ENSG00000025708	8342	11836	15816	11619	13250	10566	11677	9053	14045	11248	23735	14289	8108	23209	10513	11888	15977	11761	17004	25757	15154
ENSG00000025770.19_NCAPH2	ENSG00000025770.19	ENSG00000025770	479	587	551	492	551	416	433	473	588	560	651	535	516	475	587	644	489	500	345	477	509
ENSG00000025772.8_TOMM34	ENSG00000025772.8	ENSG00000025772	160	164	167	173	129	148	150	123	166	138	208	153	118	116	138	196	129	123	147	150	146
ENSG00000025796.14_SEC63	ENSG00000025796.14	ENSG00000025796	782	567	566	698	542	495	552	478	691	483	846	726	576	500	679	812	526	622	503	476	622
ENSG00000025800.14_KPNA6	ENSG00000025800.14	ENSG00000025800	1604	1652	1585	1771	1543	1555	1418	1246	1853	1612	1682	1680	1332	1346	1870	1979	1421	1543	1253	1423	1905
ENSG00000026025.16_VIM	ENSG00000026025.16	ENSG00000026025	16105	13956	17387	13515	12716	11812	12123	10905	18990	11017	19671	16480	13686	14256	16971	17222	14426	14372	16187	14106	14432
ENSG00000026036.22_RTEL1-TNFRSF6B	ENSG00000026036.22	ENSG00000026036	352	525	478	524	396	387	426	399	598	720	412	560	720	291	568	565	355	497	176	298	515
ENSG00000026103.22_FAS	ENSG00000026103.22	ENSG00000026103	854	707	685	802	948	662	693	899	833	788	971	683	576	1258	812	926	1197	768	1130	1009	860
ENSG00000026297.15_RNASET2	ENSG00000026297.15	ENSG00000026297	5568	8001	9395	6599	9150	6128	5817	10138	9504	10461	9284	6528	6060	7723	7568	8352	8750	6886	10168	6387	9585
ENSG00000026508.19_CD44	ENSG00000026508.19	ENSG00000026508	9152	7190	7322	9035	7171	7072	7041	7031	10423	7140	11245	9800	7865	7110	10785	10904	8580	8167	6525	7116	9066
ENSG00000026559.14_KCNG1	ENSG00000026559.14	ENSG00000026559	145	97	121	32	66	42	65	131	138	69	12	243	66	207	90	57	128	69	53	62	182
ENSG00000026652.15_AGPAT4	ENSG00000026652.15	ENSG00000026652	1046	982	860	1126	1189	802	592	834	1482	741	1199	1286	846	854	883	960	981	850	727	876	724
ENSG00000026751.17_SLAMF7	ENSG00000026751.17	ENSG00000026751	1126	769	481	1068	1088	655	450	389	927	807	466	820	601	572	578	678	681	432	387	648	379
ENSG00000026950.17_BTN3A1	ENSG00000026950.17	ENSG00000026950	5612	5132	5006	5560	5047	3475	3688	3272	5577	4077	5564	5627	3263	6178	4371	5695	4923	3982	3475	5159	4886
ENSG00000027001.10_MIPEP	ENSG00000027001.10	ENSG00000027001	184	120	79	98	101	92	97	127	192	111	184	151	113	108	167	172	119	137	50	118	158
ENSG00000027075.15_PRKCH	ENSG00000027075.15	ENSG00000027075	4816	5005	3660	4683	4924	3515	3159	3244	4612	3942	5317	4457	4321	2345	4882	4864	3819	4312	1787	2626	3345
ENSG00000027644.5_INSRR	ENSG00000027644.5	ENSG00000027644	9	6	9	11	7	2	15	4	12	3	5	12	6	2	6	7	4	11	1	6	10
ENSG00000027697.14_IFNGR1	ENSG00000027697.14	ENSG00000027697	1288	1301	1414	1449	1700	1505	1630	1677	1906	1827	1882	1517	1518	2123	1350	2075	2220	1233	2720	1645	1954
ENSG00000027847.14_B4GALT7	ENSG00000027847.14	ENSG00000027847	422	480	437	369	304	384	338	380	413	462	611	548	545	321	514	563	387	411	224	401	505
ENSG00000027869.11_SH2D2A	ENSG00000027869.11	ENSG00000027869	539	628	319	560	771	474	263	284	498	537	403	496	519	224	476	591	333	404	237	344	298
ENSG00000028116.17_VRK2	ENSG00000028116.17	ENSG00000028116	249	196	232	234	199	164	179	182	280	186	355	434	207	338	175	274	279	216	182	365	250
ENSG00000028137.19_TNFRSF1B	ENSG00000028137.19	ENSG00000028137	11528	12202	15742	14824	16306	14195	14235	10211	16934	13752	15413	11553	9332	14825	14361	17946	13899	10800	17595	16641	16327
ENSG00000028203.18_VEZT	ENSG00000028203.18	ENSG00000028203	564	413	428	419	425	364	327	392	585	283	669	581	432	378	499	596	396	448	255	370	408
ENSG00000028277.21_POU2F2	ENSG00000028277.21	ENSG00000028277	2347	2103	2343	2273	1634	1972	1958	1459	2969	1943	3298	3161	2604	2654	2989	2943	2127	2307	1767	2714	2628
ENSG00000028310.18_BRD9	ENSG00000028310.18	ENSG00000028310	1030	1045	963	965	893	777	821	707	1212	883	1204	1264	1179	767	1247	1242	866	970	629	810	1067
ENSG00000028528.15_SNX1	ENSG00000028528.15	ENSG00000028528	2408	2526	2498	2719	2315	2120	2207	2047	3049	2144	2955	2829	2180	2142	2846	3378	2383	2267	2306	2389	2740
ENSG00000028839.10_TBPL1	ENSG00000028839.10	ENSG00000028839	192	169	233	192	206	192	196	297	258	250	252	261	205	166	192	246	251	153	180	237	255
ENSG00000029153.14_ARNTL2	ENSG00000029153.14	ENSG00000029153	41	16	41	20	10	16	37	28	37	30	36	56	32	46	23	29	41	45	21	31	106
ENSG00000029363.17_BCLAF1	ENSG00000029363.17	ENSG00000029363	4943	3307	3601	3842	4128	3374	3176	3058	4612	2885	4398	4167	3145	3038	4402	5207	3932	3371	3260	3202	3928
ENSG00000029364.12_SLC39A9	ENSG00000029364.12	ENSG00000029364	838	699	930	786	746	699	722	600	946	907	974	828	658	768	900	1139	794	750	696	783	955
ENSG00000029534.20_ANK1	ENSG00000029534.20	ENSG00000029534	4236	3457	5040	3907	3338	5943	3507	4755	5594	6557	6899	2213	2374	3325	5477	7352	3888	2671	2526	4258	5494
ENSG00000029559.7_IBSP	ENSG00000029559.7	ENSG00000029559	1	0	0	2	1	2	0	1	1	0	2	5	2	1	3	1	3	2	0	2	2
ENSG00000029639.11_TFB1M	ENSG00000029639.11	ENSG00000029639	258	223	276	186	214	255	220	234	256	170	302	304	211	157	307	305	235	307	207	213	284
ENSG00000029725.17_RABEP1	ENSG00000029725.17	ENSG00000029725	1557	1189	1263	1123	1129	1034	905	954	1406	952	1602	1736	1190	1221	1255	1600	1255	1231	822	1143	1133
ENSG00000029993.15_HMGB3	ENSG00000029993.15	ENSG00000029993	23	22	26	22	14	27	18	14	32	16	26	33	29	40	18	29	23	19	15	13	32
ENSG00000030066.13_NUP160	ENSG00000030066.13	ENSG00000030066	928	876	886	778	842	663	656	638	1032	614	1043	1049	861	762	1077	1211	815	957	468	821	992
ENSG00000030110.13_BAK1	ENSG00000030110.13	ENSG00000030110	496	697	531	630	599	393	636	409	717	598	631	755	373	605	569	661	522	688	456	609	616
ENSG00000030304.14_MUSK	ENSG00000030304.14	ENSG00000030304	13	19	18	16	13	8	30	3	15	10	22	50	29	17	23	16	21	24	14	28	25
ENSG00000030419.16_IKZF2	ENSG00000030419.16	ENSG00000030419	1232	1230	859	1143	1174	1060	611	794	1799	1210	995	1862	915	787	1228	1078	655	564	364	1192	847
ENSG00000030582.18_GRN	ENSG00000030582.18	ENSG00000030582	2382	3680	5017	4964	2739	4020	4455	2277	4792	3218	4914	5435	3513	5211	5004	6059	4782	4213	6110	7699	5186
ENSG00000031003.10_FAM13B	ENSG00000031003.10	ENSG00000031003	1418	1096	1090	1058	1228	925	1131	1033	1368	897	1467	1335	1046	1121	1252	1433	1165	1181	1095	1094	1236
ENSG00000031081.11_ARHGAP31	ENSG00000031081.11	ENSG00000031081	642	845	739	769	690	685	773	489	1020	704	1393	1082	723	797	945	896	573	768	481	972	921
ENSG00000031691.7_CENPQ	ENSG00000031691.7	ENSG00000031691	21	8	12	5	9	7	3	16	15	24	21	21	18	14	8	7	11	19	5	14	4
ENSG00000031698.13_SARS1	ENSG00000031698.13	ENSG00000031698	1482	1237	1158	1431	1241	1075	1066	855	1501	1070	1605	1354	963	882	1412	1614	1235	1407	787	1114	1340
ENSG00000031823.14_RANBP3	ENSG00000031823.14	ENSG00000031823	1378	1358	1419	1452	1323	1154	1257	958	1454	1187	1806	1576	1361	1099	1613	1701	1240	1371	1068	1281	1581
ENSG00000032219.19_ARID4A	ENSG00000032219.19	ENSG00000032219	1846	1255	1384	1380	1749	1287	1323	1170	1839	1168	1808	1759	1220	1426	1612	2041	1892	1239	1990	1337	1541
ENSG00000032389.12_EIPR1	ENSG00000032389.12	ENSG00000032389	344	331	272	293	272	217	238	254	366	283	425	381	351	264	356	376	291	331	211	283	320
ENSG00000032444.16_PNPLA6	ENSG00000032444.16	ENSG00000032444	2042	1891	2665	3387	2118	1803	2292	1622	2791	2459	3189	2725	2259	2539	2762	2431	2003	2471	1903	2605	2493
ENSG00000032742.17_IFT88	ENSG00000032742.17	ENSG00000032742	215	103	215	104	175	129	142	164	167	118	222	155	115	101	151	222	134	145	96	138	199
ENSG00000033011.12_ALG1	ENSG00000033011.12	ENSG00000033011	216	250	254	223	278	188	211	216	288	231	331	320	255	196	267	315	225	261	119	179	253
ENSG00000033030.15_ZCCHC8	ENSG00000033030.15	ENSG00000033030	712	596	654	626	565	526	514	438	739	513	830	715	493	554	639	803	575	636	414	556	644
ENSG00000033050.9_ABCF2	ENSG00000033050.9	ENSG00000033050	432	456	457	423	339	312	356	327	531	289	510	454	340	274	421	410	332	417	179	360	461
ENSG00000033100.16_CHPF2	ENSG00000033100.16	ENSG00000033100	1150	1441	1479	1448	1541	1226	1456	1390	1679	1677	1503	1628	1516	1526	1743	1801	1411	1262	1443	1464	1504
ENSG00000033122.20_LRRC7	ENSG00000033122.20	ENSG00000033122	99	49	97	44	56	66	57	103	51	33	84	81	97	49	54	68	56	70	41	56	84
ENSG00000033170.17_FUT8	ENSG00000033170.17	ENSG00000033170	403	373	360	306	395	371	295	396	455	292	681	708	442	308	580	654	366	424	179	380	398
ENSG00000033178.13_UBA6	ENSG00000033178.13	ENSG00000033178	943	669	706	662	811	640	611	589	961	573	1182	1096	603	736	745	966	815	814	541	805	750
ENSG00000033327.13_GAB2	ENSG00000033327.13	ENSG00000033327	4090	4379	4795	5595	5249	4858	5085	3936	5008	4341	4177	3793	2982	5440	4718	8023	5154	3179	8056	5532	5842
ENSG00000033627.16_ATP6V0A1	ENSG00000033627.16	ENSG00000033627	612	697	842	802	527	690	770	502	865	552	858	958	625	918	957	1076	791	609	1090	869	953
ENSG00000033800.13_PIAS1	ENSG00000033800.13	ENSG00000033800	2903	2668	3254	2934	2722	2570	2876	2678	3566	2391	3746	3646	2670	3609	3106	4447	3386	2695	3714	3760	3710
ENSG00000033867.16_SLC4A7	ENSG00000033867.16	ENSG00000033867	1293	966	899	1047	955	872	800	896	1372	834	1230	1389	1073	895	1185	1432	1093	1005	400	658	878
ENSG00000034053.14_APBA2	ENSG00000034053.14	ENSG00000034053	933	1559	1130	1622	1124	990	1112	1341	1069	1423	2311	1418	1998	771	1201	1296	1047	1402	460	899	1243
ENSG00000034152.19_MAP2K3	ENSG00000034152.19	ENSG00000034152	4782	4609	11808	7977	6365	5400	4369	9580	4817	9888	7678	5186	3257	6718	7364	7449	5995	3943	4635	7132	10042
ENSG00000034239.11_EFCAB1	ENSG00000034239.11	ENSG00000034239	18	6	7	4	14	7	22	8	16	8	7	20	23	5	12	7	13	18	6	23	15
ENSG00000034510.6_TMSB10	ENSG00000034510.6	ENSG00000034510	4733	3910	3767	4350	3636	3110	3249	3986	5322	3693	8773	4383	3086	4209	4332	4802	5915	5853	3115	5036	3508
ENSG00000034533.11_ASTE1	ENSG00000034533.11	ENSG00000034533	249	232	202	205	188	183	178	181	237	181	269	294	182	194	241	281	230	248	140	171	208
ENSG00000034677.13_RNF19A	ENSG00000034677.13	ENSG00000034677	2126	1280	1374	1459	2000	1388	1320	1478	2038	1654	1909	1833	1203	1619	1538	2001	1873	1328	1396	1396	1445
ENSG00000034693.15_PEX3	ENSG00000034693.15	ENSG00000034693	149	161	136	118	135	120	112	126	166	108	241	255	159	151	182	192	154	163	64	114	128
ENSG00000034713.8_GABARAPL2	ENSG00000034713.8	ENSG00000034713	1012	1089	1622	1305	969	1556	1148	1696	1247	1256	1062	775	765	1363	1276	1471	1158	932	1379	983	1503
ENSG00000034971.17_MYOC	ENSG00000034971.17	ENSG00000034971	4	5	1	0	2	1	5	1	3	2	1	10	4	2	1	4	3	4	0	2	2
ENSG00000035115.22_SH3YL1	ENSG00000035115.22	ENSG00000035115	562	476	441	452	360	403	406	428	511	436	985	814	738	435	606	653	448	611	233	331	527
ENSG00000035141.8_FAM136A	ENSG00000035141.8	ENSG00000035141	230	173	187	166	165	180	187	134	221	182	249	259	207	189	184	220	170	202	100	192	184
ENSG00000035403.17_VCL	ENSG00000035403.17	ENSG00000035403	4777	3851	5514	4755	5359	4532	3956	2825	5560	5561	3388	4261	3294	2856	5302	3949	3360	4938	5634	5055	3818
ENSG00000035499.13_DEPDC1B	ENSG00000035499.13	ENSG00000035499	19	10	11	3	12	10	14	10	28	18	12	20	21	18	12	27	18	20	8	17	19
ENSG00000035664.11_DAPK2	ENSG00000035664.11	ENSG00000035664	1052	1248	2012	2097	1721	1405	1763	1046	1769	1031	787	1069	812	1053	1863	1672	1602	732	3786	1243	1452
ENSG00000035681.9_NSMAF	ENSG00000035681.9	ENSG00000035681	945	744	733	707	735	652	634	711	922	612	1073	920	794	886	864	1091	927	771	785	734	945
ENSG00000035687.10_ADSS2	ENSG00000035687.10	ENSG00000035687	820	784	786	756	697	601	657	666	1021	636	1092	984	658	646	883	1010	846	702	610	808	806
ENSG00000035720.8_STAP1	ENSG00000035720.8	ENSG00000035720	106	68	84	30	55	45	41	97	82	49	68	174	88	124	60	74	83	58	32	74	103
ENSG00000035862.12_TIMP2	ENSG00000035862.12	ENSG00000035862	1318	1592	2063	2396	1467	1681	2099	1393	1979	1407	1576	1579	1579	2198	2419	2705	2307	1592	2975	2512	2602
ENSG00000035928.16_RFC1	ENSG00000035928.16	ENSG00000035928	1043	786	679	719	798	597	580	522	1025	659	920	852	647	585	819	1005	733	825	479	704	731
ENSG00000036054.13_TBC1D23	ENSG00000036054.13	ENSG00000036054	606	443	595	533	561	458	454	502	672	462	740	696	455	636	584	696	539	483	579	553	544
ENSG00000036257.13_CUL3	ENSG00000036257.13	ENSG00000036257	1348	1088	1337	1249	1137	1106	1202	1117	1390	979	1583	1649	1223	1352	1469	1917	1534	1226	1599	1255	1502
ENSG00000036448.10_MYOM2	ENSG00000036448.10	ENSG00000036448	62	118	15	25	1040	93	18	104	414	77	240	34	14	29	44	20	25	26	18	20	69
ENSG00000036473.8_OTC	ENSG00000036473.8	ENSG00000036473	3	1	0	0	0	1	3	2	1	2	0	8	3	1	1	1	0	4	0	2	2
ENSG00000036530.9_CYP46A1	ENSG00000036530.9	ENSG00000036530	39	28	21	22	23	24	41	27	30	26	17	60	44	7	9	24	13	40	29	27	36
ENSG00000036549.13_AC118549.1	ENSG00000036549.13	ENSG00000036549	940	624	712	580	683	520	527	629	744	516	1054	1012	796	615	759	942	717	797	324	602	805
ENSG00000036565.15_SLC18A1	ENSG00000036565.15	ENSG00000036565	5	8	7	6	2	5	12	8	13	5	10	15	12	13	6	10	6	10	4	8	21
ENSG00000036672.16_USP2	ENSG00000036672.16	ENSG00000036672	7	6	4	5	4	5	9	1	8	4	5	11	11	1	4	6	6	4	3	6	3
ENSG00000036828.16_CASR	ENSG00000036828.16	ENSG00000036828	24	11	24	2	18	7	30	12	19	11	12	18	41	16	15	14	16	40	12	12	27
ENSG00000037042.9_TUBG2	ENSG00000037042.9	ENSG00000037042	56	48	60	67	74	58	41	48	93	66	121	88	98	54	79	181	63	89	22	69	72
ENSG00000037241.7_RPL26L1	ENSG00000037241.7	ENSG00000037241	19	12	11	5	13	9	15	5	15	19	26	19	14	31	7	12	20	19	13	13	14
ENSG00000037280.16_FLT4	ENSG00000037280.16	ENSG00000037280	209	432	209	203	249	152	93	180	557	303	159	202	319	55	140	431	86	170	55	119	234
ENSG00000037474.15_NSUN2	ENSG00000037474.15	ENSG00000037474	1269	808	809	870	746	732	765	689	1051	702	1118	1037	763	854	1174	1098	785	1028	499	802	865
ENSG00000037637.11_FBXO42	ENSG00000037637.11	ENSG00000037637	721	876	865	861	752	692	753	642	898	753	1007	897	715	677	992	1030	780	686	689	795	952
ENSG00000037749.12_MFAP3	ENSG00000037749.12	ENSG00000037749	311	281	335	294	276	260	248	248	339	270	380	387	252	348	347	428	330	317	271	361	286
ENSG00000037757.14_MRI1	ENSG00000037757.14	ENSG00000037757	465	543	483	453	433	372	459	445	572	477	627	565	649	395	546	571	429	535	261	188	457
ENSG00000037897.17_METTL1	ENSG00000037897.17	ENSG00000037897	24	43	30	23	31	28	37	34	30	42	77	51	36	46	35	55	31	52	14	36	42
ENSG00000037965.6_HOXC8	ENSG00000037965.6	ENSG00000037965	5	4	3	3	7	2	12	8	5	5	4	5	5	1	7	1	8	5	4	3	5
ENSG00000038002.9_AGA	ENSG00000038002.9	ENSG00000038002	136	178	125	153	149	118	120	133	197	125	156	164	137	156	178	171	199	186	45	148	156
ENSG00000038210.14_PI4K2B	ENSG00000038210.14	ENSG00000038210	339	234	229	247	226	173	170	227	262	239	488	480	246	376	230	288	245	312	180	321	239
ENSG00000038219.13_BOD1L1	ENSG00000038219.13	ENSG00000038219	10106	6558	8735	10122	9261	7267	8421	5366	9483	8183	6602	6829	5120	6831	9143	12591	9441	5163	12368	7240	8916
ENSG00000038274.17_MAT2B	ENSG00000038274.17	ENSG00000038274	1028	1005	1145	1068	1018	1001	946	933	1350	985	1324	1309	855	1133	1061	1344	1052	1010	935	991	1240
ENSG00000038295.8_TLL1	ENSG00000038295.8	ENSG00000038295	10	3	7	5	4	2	13	5	3	0	5	5	7	2	3	3	5	10	1	10	3
ENSG00000038358.15_EDC4	ENSG00000038358.15	ENSG00000038358	1270	1316	1242	1491	1377	1032	1152	904	1550	1359	1398	1288	1365	1012	1502	1582	1107	1287	878	1058	1186
ENSG00000038382.20_TRIO	ENSG00000038382.20	ENSG00000038382	1718	1458	1261	1276	1148	1044	1165	986	1718	1209	1177	1796	1400	1336	1495	1526	1110	946	829	1283	1681
ENSG00000038427.16_VCAN	ENSG00000038427.16	ENSG00000038427	8015	8140	13092	14600	10230	11957	13982	9413	15739	9666	22260	18691	14654	17235	13904	16404	12756	13924	13004	17764	16949
ENSG00000038532.16_CLEC16A	ENSG00000038532.16	ENSG00000038532	2051	1957	1696	2034	2030	1750	1659	1668	2433	2128	2398	1892	1598	1929	2087	2427	1721	1585	1410	2499	2085
ENSG00000038945.15_MSR1	ENSG00000038945.15	ENSG00000038945	22	10	41	92	42	56	43	67	61	54	86	79	110	50	24	34	74	41	43	230	30
ENSG00000039068.19_CDH1	ENSG00000039068.19	ENSG00000039068	144	86	94	121	137	139	87	159	190	302	133	78	62	104	125	134	117	93	62	218	101
ENSG00000039123.16_MTREX	ENSG00000039123.16	ENSG00000039123	783	578	632	566	645	521	461	459	804	454	983	1040	695	570	732	785	656	744	374	642	642
ENSG00000039139.9_DNAH5	ENSG00000039139.9	ENSG00000039139	23	6	11	7	8	5	26	7	11	13	6	33	22	13	5	12	11	17	6	18	12
ENSG00000039319.17_ZFYVE16	ENSG00000039319.17	ENSG00000039319	1906	1041	1661	1433	1782	1526	1687	1597	1945	1219	1817	1588	1178	1863	1508	2340	2114	1187	2720	1604	1821
ENSG00000039523.20_RIPOR1	ENSG00000039523.20	ENSG00000039523	957	993	1152	1250	925	794	969	836	1170	1188	1133	1182	1273	1256	1247	1300	1088	933	794	946	1250
ENSG00000039537.13_C6	ENSG00000039537.13	ENSG00000039537	2	2	2	1	4	1	1	3	2	2	2	5	6	0	0	2	4	5	9	0	1
ENSG00000039560.14_RAI14	ENSG00000039560.14	ENSG00000039560	18	13	15	9	17	12	19	15	20	20	17	20	18	4	24	8	19	20	5	8	17
ENSG00000039600.11_SOX30	ENSG00000039600.11	ENSG00000039600	17	18	20	17	15	10	25	21	32	14	19	35	12	15	15	25	22	30	6	20	17
ENSG00000039650.12_PNKP	ENSG00000039650.12	ENSG00000039650	1124	1070	1047	1225	1169	895	932	965	1102	1302	956	1072	1319	869	1153	1264	909	942	951	804	950
ENSG00000039987.7_BEST2	ENSG00000039987.7	ENSG00000039987	3	4	4	5	3	2	7	2	5	5	9	9	5	2	6	2	0	3	4	8	5
ENSG00000040199.18_PHLPP2	ENSG00000040199.18	ENSG00000040199	659	444	428	536	606	433	368	475	662	789	548	505	400	438	564	600	541	450	250	712	468
ENSG00000040275.17_SPDL1	ENSG00000040275.17	ENSG00000040275	86	68	66	82	84	50	66	51	62	47	110	92	71	65	79	91	75	82	45	83	62
ENSG00000040341.18_STAU2	ENSG00000040341.18	ENSG00000040341	678	473	528	567	586	492	505	426	593	368	733	774	451	493	580	713	536	509	587	547	538
ENSG00000040487.13_SLC66A1	ENSG00000040487.13	ENSG00000040487	118	102	175	137	153	112	154	117	201	164	191	184	137	168	166	152	114	119	122	120	149
ENSG00000040531.15_CTNS	ENSG00000040531.15	ENSG00000040531	203	214	276	298	230	238	223	216	259	255	285	311	227	240	283	216	240	248	162	266	233
ENSG00000040608.14_RTN4R	ENSG00000040608.14	ENSG00000040608	60	38	43	42	56	82	42	57	72	46	60	62	57	25	54	77	45	87	20	31	46
ENSG00000040633.13_PHF23	ENSG00000040633.13	ENSG00000040633	825	823	761	946	839	657	716	713	956	946	935	728	528	649	908	1022	789	735	790	737	810
ENSG00000040731.10_CDH10	ENSG00000040731.10	ENSG00000040731	0	0	3	0	0	3	7	3	3	2	2	5	4	1	1	0	0	1	1	4	2
ENSG00000040933.15_INPP4A	ENSG00000040933.15	ENSG00000040933	5136	5362	5431	5392	5339	4182	4642	4065	5725	4453	6607	5844	5222	4253	5938	6796	5056	5014	4587	4609	5475
ENSG00000041353.10_RAB27B	ENSG00000041353.10	ENSG00000041353	728	395	405	439	821	660	755	464	921	858	647	585	473	540	513	546	292	517	653	835	445
ENSG00000041357.16_PSMA4	ENSG00000041357.16	ENSG00000041357	441	402	394	454	374	263	406	329	486	478	727	630	489	538	410	516	503	446	340	614	437
ENSG00000041515.16_MYO16	ENSG00000041515.16	ENSG00000041515	18	63	66	37	40	62	80	75	112	34	52	106	43	22	76	110	101	27	289	35	124
ENSG00000041802.11_LSG1	ENSG00000041802.11	ENSG00000041802	650	707	552	642	557	478	448	389	824	493	727	654	537	428	715	761	658	591	295	478	526
ENSG00000041880.14_PARP3	ENSG00000041880.14	ENSG00000041880	121	130	72	124	116	91	123	93	153	107	220	187	141	110	131	140	114	150	52	106	127
ENSG00000041982.16_TNC	ENSG00000041982.16	ENSG00000041982	29	25	17	20	22	22	47	20	54	20	30	36	34	25	21	25	33	24	33	30	42
ENSG00000041988.15_THAP3	ENSG00000041988.15	ENSG00000041988	176	225	204	190	205	178	194	147	245	226	251	238	212	192	219	255	189	224	146	192	190
ENSG00000042062.13_RIPOR3	ENSG00000042062.13	ENSG00000042062	276	292	272	291	260	320	221	385	330	325	412	398	283	311	285	389	323	303	238	330	353
ENSG00000042088.14_TDP1	ENSG00000042088.14	ENSG00000042088	512	438	408	349	442	374	353	355	489	360	669	596	445	320	493	527	420	465	182	378	494
ENSG00000042286.15_AIFM2	ENSG00000042286.15	ENSG00000042286	198	154	119	162	182	81	102	159	184	165	187	202	163	108	145	185	154	138	82	127	167
ENSG00000042304.11_C2orf83	ENSG00000042304.11	ENSG00000042304	7	5	4	3	2	4	6	4	6	2	4	10	11	5	1	2	8	6	3	8	6
ENSG00000042317.17_AL049834.1	ENSG00000042317.17	ENSG00000042317	52	33	43	28	51	40	58	39	65	45	44	88	46	28	52	54	41	61	34	40	56
ENSG00000042429.12_MED17	ENSG00000042429.12	ENSG00000042429	1005	975	1023	946	949	812	847	809	1095	826	1209	1174	854	895	1086	1330	895	1038	722	885	1085
ENSG00000042445.14_RETSAT	ENSG00000042445.14	ENSG00000042445	449	405	503	510	538	421	292	325	580	516	460	531	465	320	500	657	337	481	402	254	552
ENSG00000042493.16_CAPG	ENSG00000042493.16	ENSG00000042493	852	1087	1155	1030	984	1244	813	1108	1506	848	2210	1781	858	1412	1526	1302	1108	1553	1198	2545	1088
ENSG00000042753.11_AP2S1	ENSG00000042753.11	ENSG00000042753	167	243	346	262	235	329	339	212	274	298	376	294	196	369	374	381	310	321	214	311	401
ENSG00000042781.14_USH2A	ENSG00000042781.14	ENSG00000042781	29	15	21	12	16	20	26	22	18	13	15	47	33	17	15	28	19	29	10	13	26
ENSG00000042813.8_ZPBP	ENSG00000042813.8	ENSG00000042813	1	1	3	7	1	2	3	1	1	4	1	8	1	3	1	0	2	2	0	5	1
ENSG00000042832.12_TG	ENSG00000042832.12	ENSG00000042832	187	217	231	258	382	138	191	303	250	168	243	235	134	122	389	182	349	151	381	156	208
ENSG00000042980.13_ADAM28	ENSG00000042980.13	ENSG00000042980	851	627	587	439	580	408	335	670	602	276	253	1189	397	673	631	769	657	335	463	350	660
ENSG00000043039.7_BARX2	ENSG00000043039.7	ENSG00000043039	11	2	5	3	5	9	13	4	9	7	2	20	5	5	4	10	5	9	4	13	7
ENSG00000043093.15_DCUN1D1	ENSG00000043093.15	ENSG00000043093	1555	1098	1300	1420	1171	1459	1172	1884	1719	1855	1290	1284	925	1820	1078	1544	1264	981	1154	1335	1532
ENSG00000043143.20_JADE2	ENSG00000043143.20	ENSG00000043143	3838	4287	3331	4284	3968	2992	3073	2438	4469	3585	4627	4455	3770	2959	4237	4592	3179	4039	2100	3188	3905
ENSG00000043355.12_ZIC2	ENSG00000043355.12	ENSG00000043355	12	3	4	2	3	7	15	3	3	3	6	10	2	3	4	5	5	7	6	3	6
ENSG00000043462.12_LCP2	ENSG00000043462.12	ENSG00000043462	5994	4884	5414	5927	4874	4923	5652	4140	5565	3899	6972	5448	4506	6139	5908	8105	6810	5455	5557	6290	6069
ENSG00000043514.17_TRIT1	ENSG00000043514.17	ENSG00000043514	194	165	152	171	175	189	172	139	242	134	288	244	196	151	221	249	207	225	118	166	283
ENSG00000043591.6_ADRB1	ENSG00000043591.6	ENSG00000043591	33	19	18	28	32	11	44	8	64	24	38	39	19	17	39	13	12	59	7	14	35
ENSG00000044012.4_GUCA2B	ENSG00000044012.4	ENSG00000044012	3	0	1	1	2	0	0	0	0	0	0	2	0	0	0	0	0	2	1	1	0
ENSG00000044090.9_CUL7	ENSG00000044090.9	ENSG00000044090	399	484	434	448	326	367	432	343	519	522	415	372	506	364	481	537	349	325	293	389	442
ENSG00000044115.21_CTNNA1	ENSG00000044115.21	ENSG00000044115	1380	824	1341	1816	1549	1131	1211	757	1479	1443	1532	1470	938	1581	1483	1454	1418	1069	1214	1456	1670
ENSG00000044446.12_PHKA2	ENSG00000044446.12	ENSG00000044446	993	1107	1211	1097	1008	983	1074	930	1276	984	1179	1291	1063	892	1356	1452	1037	922	1237	898	1207
ENSG00000044459.15_CNTLN	ENSG00000044459.15	ENSG00000044459	192	126	169	171	144	152	135	129	219	200	284	222	145	232	171	218	163	168	145	264	202
ENSG00000044524.11_EPHA3	ENSG00000044524.11	ENSG00000044524	6	3	3	3	1	2	11	6	3	3	1	6	7	0	2	3	3	6	1	3	2
ENSG00000044574.8_HSPA5	ENSG00000044574.8	ENSG00000044574	3027	2239	2270	3152	3290	2088	2347	1623	2895	2741	2176	2135	1473	1656	2481	3239	2071	2146	1809	2125	2438
ENSG00000046604.13_DSG2	ENSG00000046604.13	ENSG00000046604	14	12	15	16	7	16	14	12	23	9	8	26	17	15	25	18	14	12	4	23	20
ENSG00000046647.13_GEMIN8	ENSG00000046647.13	ENSG00000046647	94	82	83	88	108	86	76	107	129	107	150	151	120	79	80	122	97	82	45	64	105
ENSG00000046651.15_OFD1	ENSG00000046651.15	ENSG00000046651	1134	898	839	784	887	740	685	649	920	797	1145	1233	762	660	922	1016	750	740	446	620	859
ENSG00000046653.15_GPM6B	ENSG00000046653.15	ENSG00000046653	302	203	208	181	249	192	208	195	303	161	303	338	229	196	257	274	208	253	112	186	221
ENSG00000046774.10_MAGEC2	ENSG00000046774.10	ENSG00000046774	3	0	4	0	0	3	1	1	1	1	2	16	11	1	0	1	1	4	0	1	0
ENSG00000046889.19_PREX2	ENSG00000046889.19	ENSG00000046889	20	9	10	9	5	13	17	19	7	9	9	27	26	7	10	7	16	10	8	14	16
ENSG00000047056.16_WDR37	ENSG00000047056.16	ENSG00000047056	1134	1177	1207	1232	1189	1000	1061	902	1353	1048	1376	1254	1100	943	1359	1487	1165	1097	971	949	1245
ENSG00000047188.16_YTHDC2	ENSG00000047188.16	ENSG00000047188	1177	775	901	808	885	781	867	848	1103	798	1444	1329	907	778	1156	1082	1000	1105	599	813	1045
ENSG00000047230.15_CTPS2	ENSG00000047230.15	ENSG00000047230	160	149	116	102	112	93	93	95	137	76	214	157	132	101	146	199	93	135	63	120	155
ENSG00000047249.18_ATP6V1H	ENSG00000047249.18	ENSG00000047249	344	331	373	310	373	316	321	282	444	285	503	492	307	376	428	475	386	416	324	378	413
ENSG00000047315.16_POLR2B	ENSG00000047315.16	ENSG00000047315	1300	1040	1071	1088	1170	921	989	797	1301	996	1443	1390	940	868	1251	1497	1224	1132	884	984	1178
ENSG00000047346.12_FAM214A	ENSG00000047346.12	ENSG00000047346	1376	1093	1154	1130	1385	995	1081	984	1457	1002	1253	1540	1089	1087	1352	1875	1167	968	1318	909	1302
ENSG00000047365.12_ARAP2	ENSG00000047365.12	ENSG00000047365	2529	2062	1665	1905	2433	1833	1484	1324	2490	1650	2592	3119	1981	2407	1771	2643	2249	1832	1276	1896	1711
ENSG00000047410.14_TPR	ENSG00000047410.14	ENSG00000047410	4863	3337	3491	4109	3991	3167	3165	2750	4338	3240	4069	3365	2772	3067	4222	5613	4187	3381	3560	3173	3636
ENSG00000047457.14_CP	ENSG00000047457.14	ENSG00000047457	72	54	63	53	32	54	60	48	47	27	81	72	69	79	47	70	62	54	46	63	69
ENSG00000047578.13_KIAA0556	ENSG00000047578.13	ENSG00000047578	1166	1027	1201	1117	1056	948	921	977	1161	993	1288	974	881	1128	1139	1410	979	823	1193	973	1138
ENSG00000047579.19_DTNBP1	ENSG00000047579.19	ENSG00000047579	381	368	300	354	316	271	329	264	322	257	517	448	296	359	330	364	307	329	203	304	353
ENSG00000047597.7_XK	ENSG00000047597.7	ENSG00000047597	553	462	713	888	506	1010	553	1500	654	1103	622	262	307	1984	511	761	732	686	354	1069	851
ENSG00000047617.15_ANO2	ENSG00000047617.15	ENSG00000047617	22	6	16	5	9	10	15	13	13	7	8	33	11	10	8	15	11	28	4	12	13
ENSG00000047621.12_C12orf4	ENSG00000047621.12	ENSG00000047621	195	182	183	182	162	146	182	135	204	149	282	275	177	191	174	241	164	185	113	220	177
ENSG00000047634.15_SCML1	ENSG00000047634.15	ENSG00000047634	102	138	221	118	108	93	163	208	107	110	326	271	217	125	150	158	152	204	59	181	174
ENSG00000047644.18_WWC3	ENSG00000047644.18	ENSG00000047644	2537	2559	2965	3288	2551	2242	2740	2713	2877	2887	2169	2040	1937	2771	2935	3718	2890	1808	3729	2355	2935
ENSG00000047648.23_ARHGAP6	ENSG00000047648.23	ENSG00000047648	200	101	184	111	210	180	183	121	240	264	143	226	159	124	221	141	119	193	192	274	164
ENSG00000047662.5_FAM184B	ENSG00000047662.5	ENSG00000047662	13	29	17	16	15	17	29	23	16	19	23	36	35	30	42	26	31	33	21	15	37
ENSG00000047849.21_MAP4	ENSG00000047849.21	ENSG00000047849	1873	1540	1291	1788	1365	1151	1050	876	1637	1150	1604	1675	1264	1094	1684	1821	1368	1601	786	1377	1373
ENSG00000047932.14_GOPC	ENSG00000047932.14	ENSG00000047932	987	812	736	825	857	704	607	621	943	687	1192	1084	839	750	862	1038	774	869	517	736	736
ENSG00000047936.10_ROS1	ENSG00000047936.10	ENSG00000047936	6	1	6	1	6	2	10	7	2	6	2	11	11	3	4	5	3	6	3	4	7
ENSG00000048028.11_USP28	ENSG00000048028.11	ENSG00000048028	620	443	344	605	636	395	349	269	532	419	252	556	389	363	395	374	435	382	227	292	279
ENSG00000048052.21_HDAC9	ENSG00000048052.21	ENSG00000048052	629	682	597	530	510	547	647	507	582	455	493	1152	699	748	524	431	523	482	434	639	663
ENSG00000048140.18_TSPAN17	ENSG00000048140.18	ENSG00000048140	544	575	502	517	679	409	436	452	673	609	745	732	556	587	532	569	489	538	298	586	516
ENSG00000048162.20_NOP16	ENSG00000048162.20	ENSG00000048162	141	119	128	104	123	101	112	145	126	104	253	179	129	128	126	119	105	155	70	121	137
ENSG00000048342.16_CC2D2A	ENSG00000048342.16	ENSG00000048342	366	375	687	450	523	387	642	735	545	408	618	685	382	607	576	575	564	493	874	710	646
ENSG00000048392.12_RRM2B	ENSG00000048392.12	ENSG00000048392	778	472	682	645	821	541	687	716	967	717	767	710	408	849	653	1047	851	506	1168	761	780
ENSG00000048405.10_ZNF800	ENSG00000048405.10	ENSG00000048405	1314	1184	1309	1081	1416	1170	1146	1175	1566	1089	1795	2020	1272	1275	1349	1679	1389	1307	879	1139	1202
ENSG00000048462.11_TNFRSF17	ENSG00000048462.11	ENSG00000048462	15	24	9	15	5	10	15	29	38	8	26	27	5	27	9	14	11	6	7	9	6
ENSG00000048471.14_SNX29	ENSG00000048471.14	ENSG00000048471	1705	1620	1862	1460	1291	1393	1371	1376	1988	1367	1801	2352	1590	1704	2229	2240	1377	1448	1179	1670	2406
ENSG00000048540.15_LMO3	ENSG00000048540.15	ENSG00000048540	12	2	12	8	5	5	22	14	7	4	7	23	24	11	7	7	7	22	4	14	5
ENSG00000048544.6_MRPS10	ENSG00000048544.6	ENSG00000048544	261	242	235	187	258	221	180	192	288	208	311	354	201	222	255	297	213	226	194	212	231
ENSG00000048545.14_GUCA1A	ENSG00000048545.14	ENSG00000048545	3	5	4	3	1	4	2	3	2	1	0	3	4	1	0	1	1	0	0	0	6
ENSG00000048649.13_RSF1	ENSG00000048649.13	ENSG00000048649	2243	1532	1646	2000	1919	1407	1445	1429	2143	1519	2187	2261	1559	1526	1954	2252	1956	1734	1608	1643	1887
ENSG00000048707.15_VPS13D	ENSG00000048707.15	ENSG00000048707	5255	4708	4566	4732	4783	3916	4120	3741	5549	3892	5773	5249	4088	3686	5938	6227	4248	4544	3272	3802	5105
ENSG00000048740.18_CELF2	ENSG00000048740.18	ENSG00000048740	8967	9436	9915	9075	8665	7957	9358	8106	9947	6966	10336	10087	9505	10111	10183	12916	10773	6945	12184	9065	11158
ENSG00000048828.17_FAM120A	ENSG00000048828.17	ENSG00000048828	3702	3608	4094	4117	4156	3695	3869	2880	4931	3620	4717	4139	3475	4477	4753	6496	4180	3354	5242	3997	4879
ENSG00000048991.16_R3HDM1	ENSG00000048991.16	ENSG00000048991	793	645	591	673	542	545	559	481	655	512	911	789	675	572	782	876	555	687	385	680	730
ENSG00000049089.15_COL9A2	ENSG00000049089.15	ENSG00000049089	216	348	384	508	420	307	237	226	491	307	345	348	346	405	414	309	189	292	498	510	345
ENSG00000049130.16_KITLG	ENSG00000049130.16	ENSG00000049130	10	8	15	5	11	5	13	2	16	23	8	18	18	12	2	1	8	5	6	23	14
ENSG00000049167.14_ERCC8	ENSG00000049167.14	ENSG00000049167	111	81	101	81	116	89	90	89	113	85	168	174	123	132	116	136	107	101	70	81	118
ENSG00000049192.15_ADAMTS6	ENSG00000049192.15	ENSG00000049192	41	55	52	51	43	43	42	39	75	37	97	108	61	41	55	53	60	70	28	51	56
ENSG00000049239.12_H6PD	ENSG00000049239.12	ENSG00000049239	1285	1856	1699	1807	1458	1300	1490	1511	1692	1875	2229	1997	1912	1560	2127	2363	1427	1611	1348	1462	2200
ENSG00000049245.13_VAMP3	ENSG00000049245.13	ENSG00000049245	677	706	739	748	708	755	798	641	871	661	975	815	579	1042	791	1157	916	675	904	937	939
ENSG00000049246.14_PER3	ENSG00000049246.14	ENSG00000049246	209	159	144	182	170	148	127	105	249	152	153	250	186	118	239	209	216	159	79	104	162
ENSG00000049247.13_UTS2	ENSG00000049247.13	ENSG00000049247	83	3	2	8	7	3	6	2	202	59	9	123	6	7	80	2	57	8	49	6	15
ENSG00000049249.8_TNFRSF9	ENSG00000049249.8	ENSG00000049249	123	147	166	199	193	212	228	143	132	174	101	64	138	185	122	265	367	141	201	85	267
ENSG00000049283.18_EPN3	ENSG00000049283.18	ENSG00000049283	9	4	10	6	13	8	34	11	17	6	21	25	22	11	22	6	15	12	1	12	17
ENSG00000049323.16_LTBP1	ENSG00000049323.16	ENSG00000049323	462	246	394	288	450	392	351	322	515	564	232	285	303	215	352	254	200	366	401	493	239
ENSG00000049449.9_RCN1	ENSG00000049449.9	ENSG00000049449	168	168	184	246	138	158	193	152	235	138	345	301	179	157	169	186	186	217	107	219	159
ENSG00000049540.17_ELN	ENSG00000049540.17	ENSG00000049540	12	2	6	6	4	4	11	4	7	3	3	13	8	0	9	3	12	7	5	4	8
ENSG00000049541.11_RFC2	ENSG00000049541.11	ENSG00000049541	226	209	220	198	201	218	222	205	247	211	270	200	173	231	205	319	220	200	232	238	200
ENSG00000049618.23_ARID1B	ENSG00000049618.23	ENSG00000049618	6907	6878	6465	6061	6006	5285	5331	5252	7691	5099	7680	8861	6353	5772	7857	8492	6027	6048	4470	5426	7269
ENSG00000049656.14_CLPTM1L	ENSG00000049656.14	ENSG00000049656	725	761	899	907	758	692	794	664	1105	881	1079	996	853	799	976	1050	758	865	617	788	765
ENSG00000049759.18_NEDD4L	ENSG00000049759.18	ENSG00000049759	353	311	342	323	272	426	287	332	412	426	247	274	235	376	446	406	320	311	311	319	328
ENSG00000049768.16_FOXP3	ENSG00000049768.16	ENSG00000049768	111	142	143	160	84	86	95	65	134	83	147	133	179	91	218	148	141	182	50	160	173
ENSG00000049769.14_PPP1R3F	ENSG00000049769.14	ENSG00000049769	431	582	497	492	449	400	456	470	584	537	728	672	726	348	652	725	524	622	245	386	588
ENSG00000049860.14_HEXB	ENSG00000049860.14	ENSG00000049860	619	646	833	979	780	798	659	755	961	660	1145	951	645	938	923	1081	718	857	835	1145	591
ENSG00000049883.15_PTCD2	ENSG00000049883.15	ENSG00000049883	310	317	316	263	262	267	264	277	293	198	490	423	347	253	313	400	288	326	156	253	312
ENSG00000050030.15_NEXMIF	ENSG00000050030.15	ENSG00000050030	57	44	56	34	15	47	55	35	41	25	106	83	87	48	50	61	62	94	21	34	100
ENSG00000050130.18_JKAMP	ENSG00000050130.18	ENSG00000050130	295	270	365	318	295	277	295	300	394	300	476	386	272	395	357	472	400	284	344	368	335
ENSG00000050165.18_DKK3	ENSG00000050165.18	ENSG00000050165	51	45	32	29	43	22	47	31	48	55	88	102	73	29	61	86	20	52	25	21	42
ENSG00000050327.15_ARHGEF5	ENSG00000050327.15	ENSG00000050327	178	107	160	269	113	200	310	301	114	158	214	224	142	100	447	195	106	350	115	170	91
ENSG00000050344.9_NFE2L3	ENSG00000050344.9	ENSG00000050344	932	672	947	707	759	652	708	816	951	587	1096	1062	769	809	935	1067	845	781	605	751	976
ENSG00000050393.11_MCUR1	ENSG00000050393.11	ENSG00000050393	300	237	244	201	231	194	275	245	309	264	321	312	249	243	245	256	214	248	156	226	242
ENSG00000050405.13_LIMA1	ENSG00000050405.13	ENSG00000050405	275	170	147	204	192	167	166	134	259	236	235	202	199	117	214	241	228	222	86	74	164
ENSG00000050426.16_LETMD1	ENSG00000050426.16	ENSG00000050426	533	535	489	488	372	375	347	417	610	447	731	664	598	397	535	646	504	629	286	399	538
ENSG00000050438.17_SLC4A8	ENSG00000050438.17	ENSG00000050438	209	186	208	315	178	162	167	154	229	146	197	270	186	190	271	208	244	199	141	243	227
ENSG00000050555.18_LAMC3	ENSG00000050555.18	ENSG00000050555	18	23	19	30	27	10	36	10	19	15	57	24	28	21	36	26	18	35	14	13	40
ENSG00000050628.20_PTGER3	ENSG00000050628.20	ENSG00000050628	27	20	25	20	19	25	17	20	20	27	17	69	28	17	26	17	23	27	12	48	26
ENSG00000050730.16_TNIP3	ENSG00000050730.16	ENSG00000050730	34	29	14	54	60	28	27	25	56	15	15	35	23	10	20	24	45	21	15	11	24
ENSG00000050748.17_MAPK9	ENSG00000050748.17	ENSG00000050748	430	389	365	385	350	366	310	312	482	315	539	445	361	323	420	465	400	349	295	328	404
ENSG00000050767.17_COL23A1	ENSG00000050767.17	ENSG00000050767	9	6	5	7	10	9	13	14	15	15	30	15	7	11	14	13	14	15	11	7	3
ENSG00000050820.17_BCAR1	ENSG00000050820.17	ENSG00000050820	28	12	19	6	12	18	27	13	29	12	6	37	31	9	19	18	10	15	8	12	25
ENSG00000051009.10_FAM160A2	ENSG00000051009.10	ENSG00000051009	767	883	981	891	854	830	996	776	1150	954	1048	1096	972	979	963	1202	877	759	1259	995	1088
ENSG00000051108.15_HERPUD1	ENSG00000051108.15	ENSG00000051108	1212	1163	1554	1368	1278	1191	1154	1053	1561	1094	1307	1510	955	1286	1504	1821	1092	1048	1332	1206	1654
ENSG00000051128.19_HOMER3	ENSG00000051128.19	ENSG00000051128	175	121	226	301	182	153	221	153	259	208	352	259	245	206	214	276	214	220	278	262	215
ENSG00000051180.17_RAD51	ENSG00000051180.17	ENSG00000051180	24	20	10	11	15	18	17	11	31	21	25	22	31	26	29	20	31	26	7	26	19
ENSG00000051341.14_POLQ	ENSG00000051341.14	ENSG00000051341	76	41	51	38	38	46	45	46	82	99	65	85	49	82	45	79	51	68	21	82	35
ENSG00000051382.9_PIK3CB	ENSG00000051382.9	ENSG00000051382	804	641	951	870	659	726	847	677	929	619	1010	859	652	716	1043	1122	703	776	861	884	887
ENSG00000051523.11_CYBA	ENSG00000051523.11	ENSG00000051523	7138	8135	8390	8417	9489	7788	7539	8730	9468	8429	9065	8091	5166	7875	8054	9456	8526	7279	9848	8207	8339
ENSG00000051596.9_THOC3	ENSG00000051596.9	ENSG00000051596	485	658	599	670	532	376	442	615	537	442	633	627	454	491	602	671	457	751	159	361	544
ENSG00000051620.11_HEBP2	ENSG00000051620.11	ENSG00000051620	1408	1808	2198	2186	1811	1452	2019	1699	1819	1319	2384	1785	1860	2078	1958	2762	2255	1927	2820	2134	2165
ENSG00000051825.15_MPHOSPH9	ENSG00000051825.15	ENSG00000051825	803	650	590	661	652	465	496	532	739	538	1124	750	694	515	722	846	691	766	278	586	633
ENSG00000052126.14_PLEKHA5	ENSG00000052126.14	ENSG00000052126	176	131	89	234	141	96	97	75	190	104	102	135	105	75	120	138	173	56	57	104	108
ENSG00000052344.16_PRSS8	ENSG00000052344.16	ENSG00000052344	43	55	47	39	46	36	33	43	34	44	41	32	43	40	58	48	40	25	59	28	43
ENSG00000052723.11_SIKE1	ENSG00000052723.11	ENSG00000052723	532	442	441	472	520	452	422	427	568	465	682	709	550	525	456	603	505	542	295	536	470
ENSG00000052749.14_RRP12	ENSG00000052749.14	ENSG00000052749	1472	765	1416	914	856	999	666	822	1132	1051	806	808	691	605	1029	2119	1246	780	2305	774	905
ENSG00000052795.13_FNIP2	ENSG00000052795.13	ENSG00000052795	436	553	512	543	491	381	481	386	551	453	978	645	479	479	566	609	446	484	272	605	531
ENSG00000052802.13_MSMO1	ENSG00000052802.13	ENSG00000052802	157	101	119	96	124	67	76	136	169	141	170	154	163	159	112	128	155	141	63	121	125
ENSG00000052841.15_TTC17	ENSG00000052841.15	ENSG00000052841	2459	2135	2069	1908	2120	1863	1875	1900	2416	1513	2860	2934	2085	2018	2423	2766	1979	2061	1462	1809	2382
ENSG00000052850.8_ALX4	ENSG00000052850.8	ENSG00000052850	35	34	42	27	31	38	34	27	35	27	43	57	53	19	45	39	39	46	31	44	37
ENSG00000053108.17_FSTL4	ENSG00000053108.17	ENSG00000053108	17	21	22	14	10	15	27	23	28	27	19	42	21	21	23	16	8	19	16	27	40
ENSG00000053254.15_FOXN3	ENSG00000053254.15	ENSG00000053254	5102	4392	4745	4994	5352	3786	4039	3337	5088	4204	4502	4030	3434	3656	5398	5399	4031	3549	4760	4130	4579
ENSG00000053328.8_METTL24	ENSG00000053328.8	ENSG00000053328	7	5	6	1	4	3	4	8	10	10	5	15	9	3	13	6	3	5	3	8	8
ENSG00000053371.12_AKR7A2	ENSG00000053371.12	ENSG00000053371	259	293	330	254	347	271	214	247	380	312	411	299	296	232	376	371	246	272	165	306	296
ENSG00000053372.5_MRTO4	ENSG00000053372.5	ENSG00000053372	171	181	153	139	140	138	148	159	148	131	340	191	150	143	163	183	178	212	78	124	205
ENSG00000053438.11_NNAT	ENSG00000053438.11	ENSG00000053438	254	198	207	247	193	145	165	215	242	174	299	325	226	183	235	256	179	213	157	187	238
ENSG00000053501.13_USE1	ENSG00000053501.13	ENSG00000053501	200	180	166	172	158	133	131	150	184	164	197	220	193	121	192	197	132	181	96	121	165
ENSG00000053524.12_MCF2L2	ENSG00000053524.12	ENSG00000053524	203	171	156	111	143	150	180	186	293	163	212	299	187	91	234	269	118	336	98	191	225
ENSG00000053702.15_NRIP2	ENSG00000053702.15	ENSG00000053702	300	278	256	362	181	172	189	218	272	290	413	318	414	216	341	337	248	240	96	176	304
ENSG00000053747.16_LAMA3	ENSG00000053747.16	ENSG00000053747	11	8	9	9	12	16	43	9	16	15	15	27	26	13	14	12	20	24	13	25	33
ENSG00000053770.12_AP5M1	ENSG00000053770.12	ENSG00000053770	953	630	684	684	796	667	629	737	905	642	1105	1151	768	844	774	1020	892	774	579	756	708
ENSG00000053900.10_ANAPC4	ENSG00000053900.10	ENSG00000053900	520	393	371	313	420	339	301	281	501	301	556	556	373	353	463	440	393	470	251	411	395
ENSG00000053918.18_KCNQ1	ENSG00000053918.18	ENSG00000053918	782	1317	1593	1118	1206	1075	1315	1091	1399	1000	1433	1379	1244	1271	1694	1678	1139	1210	1758	1282	1779
ENSG00000054116.12_TRAPPC3	ENSG00000054116.12	ENSG00000054116	368	396	348	400	360	335	365	334	394	377	514	424	348	398	388	525	387	409	325	378	396
ENSG00000054118.15_THRAP3	ENSG00000054118.15	ENSG00000054118	4522	3384	3565	4296	3697	3279	3051	2411	4296	3399	3528	3349	2448	2746	4169	4937	3479	3064	3621	3095	4010
ENSG00000054148.18_PHPT1	ENSG00000054148.18	ENSG00000054148	115	172	183	170	201	133	162	138	205	163	261	184	146	172	129	150	152	189	103	172	141
ENSG00000054179.12_ENTPD2	ENSG00000054179.12	ENSG00000054179	10	11	18	7	26	9	15	7	21	18	11	13	12	8	35	7	3	4	33	18	8
ENSG00000054219.11_LY75	ENSG00000054219.11	ENSG00000054219	1810	1566	1081	1395	1679	845	999	1368	1135	1242	1470	1321	1091	931	1552	1389	1510	1157	1217	831	1154
ENSG00000054267.22_ARID4B	ENSG00000054267.22	ENSG00000054267	3051	2171	2513	2566	2802	1992	2108	2238	2816	2206	3114	2744	2119	2605	2302	3423	2973	2246	2950	2223	2496
ENSG00000054277.14_OPN3	ENSG00000054277.14	ENSG00000054277	155	190	206	169	177	181	183	186	257	158	227	352	227	249	172	221	177	178	122	286	261
ENSG00000054282.16_SDCCAG8	ENSG00000054282.16	ENSG00000054282	576	411	450	487	421	391	412	415	488	251	806	548	356	485	578	565	533	560	256	565	576
ENSG00000054356.14_PTPRN	ENSG00000054356.14	ENSG00000054356	24	19	41	16	31	36	38	41	20	47	38	38	28	18	17	20	17	27	36	47	27
ENSG00000054392.13_HHAT	ENSG00000054392.13	ENSG00000054392	183	175	136	150	146	137	118	177	277	98	179	246	154	82	201	215	140	165	73	113	142
ENSG00000054523.17_KIF1B	ENSG00000054523.17	ENSG00000054523	1266	1525	1449	1645	1365	1250	1371	1223	1531	1327	1165	1328	853	1319	2052	2039	1689	1131	2345	1624	1917
ENSG00000054598.9_FOXC1	ENSG00000054598.9	ENSG00000054598	24	17	23	9	15	11	27	12	13	17	17	42	27	20	8	18	21	32	29	32	27
ENSG00000054611.14_TBC1D22A	ENSG00000054611.14	ENSG00000054611	2184	2085	2149	2131	1971	1590	1869	1768	2182	1779	2290	2423	1689	1971	2354	2482	1904	1643	1970	1760	2347
ENSG00000054654.17_SYNE2	ENSG00000054654.17	ENSG00000054654	19811	11752	11583	16981	15963	10551	12515	7860	19057	12042	10873	12324	9790	8339	16503	16238	12019	11297	16664	7901	14025
ENSG00000054690.14_PLEKHH1	ENSG00000054690.14	ENSG00000054690	69	53	50	59	59	54	56	64	69	42	91	122	64	58	69	66	57	56	39	70	69
ENSG00000054793.14_ATP9A	ENSG00000054793.14	ENSG00000054793	209	168	148	110	248	180	120	200	169	344	162	270	90	93	99	187	161	192	338	274	131
ENSG00000054796.13_SPO11	ENSG00000054796.13	ENSG00000054796	1	2	2	1	1	1	6	0	1	2	0	1	3	3	0	1	0	3	1	1	2
ENSG00000054803.4_CBLN4	ENSG00000054803.4	ENSG00000054803	4	5	6	5	10	9	22	9	0	6	7	28	14	4	8	7	5	10	6	12	23
ENSG00000054938.15_CHRDL2	ENSG00000054938.15	ENSG00000054938	6	1	3	4	1	3	2	1	2	2	5	9	4	1	2	5	2	2	4	13	6
ENSG00000054965.10_FAM168A	ENSG00000054965.10	ENSG00000054965	2739	3122	3672	3442	3029	2425	3108	2766	3627	2710	3694	3143	2573	3627	3863	4151	3508	2415	3989	3510	3415
ENSG00000054967.13_RELT	ENSG00000054967.13	ENSG00000054967	2920	3761	4633	4202	3936	2933	3440	3567	4424	3675	4208	3548	3200	4649	4509	4830	4280	2611	4802	4271	4015
ENSG00000054983.17_GALC	ENSG00000054983.17	ENSG00000054983	718	705	682	724	787	608	593	599	906	691	948	824	644	839	848	1006	673	671	676	786	720
ENSG00000055044.11_NOP58	ENSG00000055044.11	ENSG00000055044	535	396	357	290	369	331	282	348	487	324	702	585	475	345	443	496	409	451	182	331	391
ENSG00000055070.17_SZRD1	ENSG00000055070.17	ENSG00000055070	2045	1989	1958	2100	2057	1670	1676	1557	2267	1986	2697	2203	1476	1889	1950	2343	1843	1783	1748	1787	1906
ENSG00000055118.15_KCNH2	ENSG00000055118.15	ENSG00000055118	113	186	68	150	126	141	125	147	109	162	176	116	108	263	165	184	109	161	35	169	177
ENSG00000055130.17_CUL1	ENSG00000055130.17	ENSG00000055130	866	773	762	832	734	611	693	563	923	568	1244	1141	689	816	865	1049	835	973	481	1057	862
ENSG00000055147.19_FAM114A2	ENSG00000055147.19	ENSG00000055147	240	177	191	220	198	193	178	137	235	158	328	268	227	188	233	235	227	204	138	214	229
ENSG00000055163.20_CYFIP2	ENSG00000055163.20	ENSG00000055163	6570	6356	5512	7125	6016	5016	4978	4594	6542	5469	7355	6742	5576	4126	7148	7262	6293	6778	5052	4481	6457
ENSG00000055208.19_TAB2	ENSG00000055208.19	ENSG00000055208	3203	2474	2544	3128	2354	2479	2526	2414	2848	2369	3841	2605	2121	2844	2887	3706	2907	2835	3075	2825	3313
ENSG00000055211.14_GINM1	ENSG00000055211.14	ENSG00000055211	294	191	246	263	271	206	223	227	297	238	277	208	242	250	297	356	258	222	279	236	266
ENSG00000055332.18_EIF2AK2	ENSG00000055332.18	ENSG00000055332	2675	2110	3786	2986	1997	1747	2620	1643	2433	2641	8240	5405	1393	10069	2031	3401	4363	6419	6725	8466	5080
ENSG00000055483.19_AC022966.1	ENSG00000055483.19	ENSG00000055483	1198	1323	1096	1262	1101	809	889	766	1372	1094	1522	1494	1307	834	1460	1358	941	1421	532	864	1202
ENSG00000055609.18_KMT2C	ENSG00000055609.18	ENSG00000055609	10027	8132	8691	10149	8871	7424	8176	6668	9924	7973	8994	7694	6625	7615	10941	12656	9323	7173	9989	7995	10271
ENSG00000055732.13_MCOLN3	ENSG00000055732.13	ENSG00000055732	81	48	34	36	27	28	42	58	71	42	128	70	45	37	58	80	91	136	35	66	54
ENSG00000055813.6_CCDC85A	ENSG00000055813.6	ENSG00000055813	3	4	4	2	2	8	10	5	2	5	2	15	19	4	4	4	9	4	7	4	0
ENSG00000055917.15_PUM2	ENSG00000055917.15	ENSG00000055917	4057	3459	3496	3604	4077	3323	3332	3216	4422	3410	4385	4151	3054	3456	4178	5263	3617	3478	3940	3218	4090
ENSG00000055950.16_MRPL43	ENSG00000055950.16	ENSG00000055950	344	326	310	329	316	265	280	247	435	387	530	373	335	294	338	399	264	357	215	252	307
ENSG00000055955.17_ITIH4	ENSG00000055955.17	ENSG00000055955	131	195	165	156	146	88	130	106	130	111	145	124	145	116	113	223	161	143	99	122	153
ENSG00000055957.11_ITIH1	ENSG00000055957.11	ENSG00000055957	9	11	10	18	8	3	16	6	17	6	7	22	16	2	12	12	16	7	6	12	11
ENSG00000056050.7_HPF1	ENSG00000056050.7	ENSG00000056050	53	38	47	37	44	31	23	17	28	28	61	50	30	40	37	42	22	26	17	23	17
ENSG00000056097.16_ZFR	ENSG00000056097.16	ENSG00000056097	2539	2002	2087	2121	2149	1805	1739	1602	2678	1671	2598	2513	1741	1918	2397	2836	2048	2131	1702	2090	2218
ENSG00000056277.16_ZNF280C	ENSG00000056277.16	ENSG00000056277	109	90	97	91	95	51	70	57	106	63	101	118	84	88	92	104	73	104	47	85	94
ENSG00000056291.17_NPFFR2	ENSG00000056291.17	ENSG00000056291	8	0	2	1	1	0	4	2	0	1	1	5	3	1	1	1	2	3	1	1	3
ENSG00000056487.16_PHF21B	ENSG00000056487.16	ENSG00000056487	15	3	11	3	11	9	16	6	7	7	2	33	6	9	3	7	9	13	9	9	12
ENSG00000056558.11_TRAF1	ENSG00000056558.11	ENSG00000056558	2010	1871	1449	1568	1493	1523	1491	1310	1897	1660	2333	2201	2115	969	2068	2388	1424	1690	675	1065	1680
ENSG00000056586.16_RC3H2	ENSG00000056586.16	ENSG00000056586	1993	1626	1679	1792	1602	1514	1572	1456	2078	1555	2148	1960	1418	1979	1910	2261	1797	1724	1525	1857	1762
ENSG00000056736.10_IL17RB	ENSG00000056736.10	ENSG00000056736	88	83	97	88	90	61	65	70	73	72	113	105	61	61	104	108	80	65	49	61	69
ENSG00000056972.20_TRAF3IP2	ENSG00000056972.20	ENSG00000056972	359	334	334	310	301	237	249	243	407	298	479	345	299	339	382	511	309	351	188	347	391
ENSG00000056998.20_GYG2	ENSG00000056998.20	ENSG00000056998	6	1	7	5	5	3	11	2	2	2	4	14	10	0	4	1	6	14	1	3	9
ENSG00000057019.16_DCBLD2	ENSG00000057019.16	ENSG00000057019	117	93	118	84	76	79	143	103	130	62	85	131	110	137	92	91	137	144	96	87	120
ENSG00000057149.16_SERPINB3	ENSG00000057149.16	ENSG00000057149	0	0	0	0	0	0	0	0	0	0	0	4	2	0	2	0	0	0	0	0	1
ENSG00000057252.13_SOAT1	ENSG00000057252.13	ENSG00000057252	1004	979	921	1143	978	951	929	728	1237	976	1026	1074	747	749	1036	1327	920	939	937	829	1038
ENSG00000057294.14_PKP2	ENSG00000057294.14	ENSG00000057294	33	29	49	65	17	30	49	40	39	21	44	70	45	38	50	38	35	72	34	44	32
ENSG00000057468.7_MSH4	ENSG00000057468.7	ENSG00000057468	26	18	46	26	18	11	12	21	21	16	33	23	26	12	24	24	25	31	6	21	20
ENSG00000057593.13_F7	ENSG00000057593.13	ENSG00000057593	8	4	5	5	9	2	11	4	8	15	11	18	11	7	6	6	10	5	6	3	10
ENSG00000057608.17_GDI2	ENSG00000057608.17	ENSG00000057608	2175	1708	1952	1806	2065	1848	1761	1545	2762	1797	2738	2769	1465	2282	2171	2585	1978	1847	2029	2346	1993
ENSG00000057657.17_PRDM1	ENSG00000057657.17	ENSG00000057657	1722	1636	1074	1842	1618	1302	1488	963	1814	1232	1275	1114	1308	1467	1291	1859	1716	1317	1288	1040	1562
ENSG00000057663.16_ATG5	ENSG00000057663.16	ENSG00000057663	240	164	170	174	211	184	187	196	270	181	335	338	210	217	212	255	206	230	150	221	168
ENSG00000057704.13_TMCC3	ENSG00000057704.13	ENSG00000057704	1354	1476	1790	1909	2408	1762	2060	1367	1670	1350	834	1157	905	1763	1973	3266	1938	1084	3379	2150	2242
ENSG00000057757.10_PITHD1	ENSG00000057757.10	ENSG00000057757	2399	1495	3933	3156	1386	1922	1991	4373	2021	4568	4968	1038	1046	1852	1790	2472	2785	1849	969	1365	4458
ENSG00000057935.13_MTA3	ENSG00000057935.13	ENSG00000057935	353	303	247	276	229	213	206	245	299	235	461	323	319	193	352	365	234	341	94	212	296
ENSG00000058056.9_USP13	ENSG00000058056.9	ENSG00000058056	216	261	159	192	170	186	150	174	323	167	214	319	201	160	287	298	163	190	91	138	244
ENSG00000058063.16_ATP11B	ENSG00000058063.16	ENSG00000058063	3480	2657	2895	2774	3075	2604	2424	2963	4105	2996	4314	4143	2742	3510	2938	4251	4026	2925	4017	3008	3155
ENSG00000058085.15_LAMC2	ENSG00000058085.15	ENSG00000058085	12	1	7	8	9	3	11	9	5	6	5	21	21	3	4	7	7	20	3	4	7
ENSG00000058091.17_CDK14	ENSG00000058091.17	ENSG00000058091	642	409	485	417	471	661	486	547	625	483	381	826	299	685	634	940	683	433	1181	653	568
ENSG00000058262.10_SEC61A1	ENSG00000058262.10	ENSG00000058262	2064	2217	2153	2176	2639	1965	2029	1560	2928	2293	2442	2280	1932	1859	2520	2753	1890	2067	1570	1994	2267
ENSG00000058272.19_PPP1R12A	ENSG00000058272.19	ENSG00000058272	4802	3075	3841	3975	3890	3282	3499	2819	4594	2869	4467	4335	2945	3965	3822	4948	4814	3328	5167	3586	3853
ENSG00000058335.15_RASGRF1	ENSG00000058335.15	ENSG00000058335	20	10	20	18	8	25	34	12	16	19	12	59	34	26	17	15	15	25	16	33	27
ENSG00000058404.20_CAMK2B	ENSG00000058404.20	ENSG00000058404	8	3	8	8	9	12	21	19	12	8	6	27	19	8	9	9	15	16	12	7	17
ENSG00000058453.17_CROCC	ENSG00000058453.17	ENSG00000058453	1744	1434	1117	1698	1509	1197	974	958	1911	1927	1599	1660	2188	868	1424	1788	1267	1809	639	1099	1655
ENSG00000058600.16_POLR3E	ENSG00000058600.16	ENSG00000058600	994	1030	897	889	888	684	811	864	1037	1037	1423	1195	1198	727	1103	1244	851	953	419	688	986
ENSG00000058668.14_ATP2B4	ENSG00000058668.14	ENSG00000058668	4436	3305	2662	4346	4040	3206	2465	2551	4491	4072	3153	2702	2565	2415	3842	3987	3324	2888	2259	2286	2456
ENSG00000058673.16_ZC3H11A	ENSG00000058673.16	ENSG00000058673	3539	2263	2612	2859	2885	2383	2444	2233	3129	2527	2958	2295	1787	2726	2539	3859	2650	2541	2651	2358	2718
ENSG00000058729.11_RIOK2	ENSG00000058729.11	ENSG00000058729	261	175	187	140	189	142	145	208	215	161	275	314	217	217	222	211	252	195	89	179	193
ENSG00000058799.15_YIPF1	ENSG00000058799.15	ENSG00000058799	342	291	310	309	349	320	325	330	398	412	447	296	174	379	330	539	393	308	396	398	361
ENSG00000058804.12_NDC1	ENSG00000058804.12	ENSG00000058804	219	204	196	192	188	186	166	178	249	198	291	261	209	194	246	267	192	218	103	210	240
ENSG00000058866.15_DGKG	ENSG00000058866.15	ENSG00000058866	371	357	582	478	452	511	606	341	585	378	563	589	393	584	714	667	520	389	745	608	562
ENSG00000059122.16_FLYWCH1	ENSG00000059122.16	ENSG00000059122	635	1653	1234	1261	1106	868	1134	1462	1474	1400	1748	1377	1959	881	927	1452	797	1338	506	999	1803
ENSG00000059145.18_UNKL	ENSG00000059145.18	ENSG00000059145	1263	1732	1685	1710	1751	1223	1375	1232	1633	1599	1511	1514	1514	1493	1758	2179	1399	1246	1770	1358	1938
ENSG00000059377.17_TBXAS1	ENSG00000059377.17	ENSG00000059377	2364	2638	3584	3213	3525	2299	3324	2314	3282	2377	2265	1762	1978	2657	3107	4194	3229	1958	4473	2963	3251
ENSG00000059378.13_PARP12	ENSG00000059378.13	ENSG00000059378	1355	1393	1782	1223	1251	1038	1378	983	1483	1222	2841	2655	1150	4024	1398	1669	1790	2452	1865	3872	2191
ENSG00000059573.9_ALDH18A1	ENSG00000059573.9	ENSG00000059573	297	370	237	337	325	213	186	222	333	259	345	293	267	231	310	342	262	306	128	230	316
ENSG00000059588.10_TARBP1	ENSG00000059588.10	ENSG00000059588	747	898	812	564	754	657	605	868	858	761	1606	1182	1090	714	1009	1057	791	758	354	708	920
ENSG00000059691.12_GATB	ENSG00000059691.12	ENSG00000059691	286	255	235	212	192	177	176	225	262	179	339	342	269	263	280	290	210	232	122	264	242
ENSG00000059728.11_MXD1	ENSG00000059728.11	ENSG00000059728	17772	16591	19884	19732	20773	15931	18662	19020	16896	16761	14531	11958	7648	24733	16335	28110	23730	11199	37941	22018	21190
ENSG00000059758.8_CDK17	ENSG00000059758.8	ENSG00000059758	1664	1490	1605	1384	1757	1372	1376	1386	1989	1454	2298	2197	1423	2163	1622	1958	1762	1592	1860	1856	1710
ENSG00000059769.20_DNAJC25	ENSG00000059769.20	ENSG00000059769	73	38	52	55	51	50	42	53	60	40	99	68	80	50	62	75	85	58	55	57	63
ENSG00000059804.16_SLC2A3	ENSG00000059804.16	ENSG00000059804	4337	3443	4522	4320	5645	6357	5450	4853	5734	4152	4178	4777	2384	4637	5113	7946	6653	3869	7453	3543	6391
ENSG00000059915.17_PSD	ENSG00000059915.17	ENSG00000059915	131	91	125	102	109	73	90	112	105	114	212	107	115	84	112	113	100	129	84	91	135
ENSG00000060069.16_CTDP1	ENSG00000060069.16	ENSG00000060069	1697	1749	1865	2053	1994	1779	1772	1604	2097	1916	2170	2057	1753	1686	2329	2309	1805	1556	1912	1687	2071
ENSG00000060138.13_YBX3	ENSG00000060138.13	ENSG00000060138	18247	17770	16531	20558	12239	17353	13590	17545	16431	23093	20573	16755	10222	23933	25143	21221	22372	14525	7532	26768	18994
ENSG00000060140.9_STYK1	ENSG00000060140.9	ENSG00000060140	42	36	17	29	33	37	27	17	30	35	49	32	13	18	29	23	26	16	19	42	19
ENSG00000060237.17_WNK1	ENSG00000060237.17	ENSG00000060237	16551	11800	22334	22148	12906	15704	12135	12759	14799	21866	14978	9264	8922	13584	19291	18359	16812	11296	12213	14582	17212
ENSG00000060303.5_RPS17P5	ENSG00000060303.5	ENSG00000060303	0	0	0	0	0	0	2	0	1	0	0	2	1	0	0	0	0	0	0	0	0
ENSG00000060339.14_CCAR1	ENSG00000060339.14	ENSG00000060339	1181	874	904	830	773	713	770	673	1104	611	1261	1333	969	737	940	1161	928	985	487	771	923
ENSG00000060491.16_OGFR	ENSG00000060491.16	ENSG00000060491	3441	3835	4338	4237	3475	3051	3783	2789	4232	3916	4251	4440	3251	4482	3852	4772	4002	3568	4504	4547	4446
ENSG00000060558.4_GNA15	ENSG00000060558.4	ENSG00000060558	326	382	522	442	427	450	474	372	452	432	789	504	301	524	445	428	366	512	354	585	411
ENSG00000060566.14_CREB3L3	ENSG00000060566.14	ENSG00000060566	12	1	6	32	4	8	6	2	7	2	6	6	4	7	23	1	6	10	2	12	9
ENSG00000060642.10_PIGV	ENSG00000060642.10	ENSG00000060642	203	277	206	269	231	216	218	192	318	270	328	317	233	174	235	335	189	232	164	204	232
ENSG00000060656.20_PTPRU	ENSG00000060656.20	ENSG00000060656	28	6	20	17	14	11	25	14	7	14	12	38	14	15	6	23	19	30	10	27	14
ENSG00000060688.13_SNRNP40	ENSG00000060688.13	ENSG00000060688	460	455	451	432	420	405	371	367	587	400	626	592	443	440	517	606	497	524	261	420	524
ENSG00000060709.15_RIMBP2	ENSG00000060709.15	ENSG00000060709	43	10	52	7	13	30	35	8	15	19	9	93	26	7	10	15	44	37	6	28	28
ENSG00000060718.22_COL11A1	ENSG00000060718.22	ENSG00000060718	2	2	8	5	0	3	5	6	3	3	2	11	6	1	2	2	1	9	1	9	3
ENSG00000060749.15_QSER1	ENSG00000060749.15	ENSG00000060749	541	459	480	559	383	427	429	377	599	503	725	629	551	549	654	675	538	563	258	686	606
ENSG00000060762.19_MPC1	ENSG00000060762.19	ENSG00000060762	142	137	115	123	119	127	84	113	159	88	218	154	106	112	131	155	135	130	111	136	176
ENSG00000060971.18_ACAA1	ENSG00000060971.18	ENSG00000060971	1783	1662	1836	1950	1918	1700	1769	1972	2212	2023	2148	1811	1659	1975	1906	2278	2030	1743	2375	1725	1891
ENSG00000060982.15_BCAT1	ENSG00000060982.15	ENSG00000060982	107	76	94	181	76	89	200	56	270	257	140	158	121	190	90	167	221	88	349	374	273
ENSG00000061273.18_HDAC7	ENSG00000061273.18	ENSG00000061273	2634	3048	3118	2824	3222	1961	2968	2722	3412	3807	3915	2629	3057	2249	3359	3397	2751	2850	2906	2094	3005
ENSG00000061337.15_LZTS1	ENSG00000061337.15	ENSG00000061337	31	25	36	39	27	13	45	36	55	21	53	48	29	26	37	27	28	56	16	34	34
ENSG00000061455.11_PRDM6	ENSG00000061455.11	ENSG00000061455	17	6	12	4	5	13	25	8	4	9	4	29	21	8	5	6	11	11	6	21	10
ENSG00000061492.12_WNT8A	ENSG00000061492.12	ENSG00000061492	5	1	5	0	2	2	3	0	0	1	1	8	2	1	4	0	2	2	0	7	3
ENSG00000061656.10_SPAG4	ENSG00000061656.10	ENSG00000061656	17	20	17	12	15	8	18	14	12	13	9	16	28	9	10	10	17	15	7	6	16
ENSG00000061676.15_NCKAP1	ENSG00000061676.15	ENSG00000061676	168	140	147	100	339	164	157	137	166	192	139	188	136	93	106	138	123	186	96	143	95
ENSG00000061794.13_MRPS35	ENSG00000061794.13	ENSG00000061794	170	173	155	151	143	167	139	137	173	118	311	256	149	172	169	176	180	188	81	181	189
ENSG00000061918.13_GUCY1B1	ENSG00000061918.13	ENSG00000061918	168	86	104	94	123	168	182	113	193	178	136	142	120	115	118	96	59	154	183	230	108
ENSG00000061936.9_SFSWAP	ENSG00000061936.9	ENSG00000061936	2492	2190	2431	2505	2241	1883	1990	1899	2633	1806	2704	2858	2557	1887	2800	2880	2111	2323	1756	1939	2785
ENSG00000061938.19_TNK2	ENSG00000061938.19	ENSG00000061938	2690	3378	3702	3581	2841	2157	3127	2539	3212	3894	4452	3727	4399	3906	3763	3851	3305	3823	3289	3377	3870
ENSG00000061987.16_MON2	ENSG00000061987.16	ENSG00000061987	2714	2379	2505	2169	2587	2172	2203	2245	3133	1917	3182	3113	2197	2559	3021	3628	2617	2350	2260	2160	2832
ENSG00000062038.14_CDH3	ENSG00000062038.14	ENSG00000062038	15	8	15	10	13	12	22	7	13	17	9	14	16	12	8	11	16	17	11	9	15
ENSG00000062096.15_ARSF	ENSG00000062096.15	ENSG00000062096	4	3	3	0	2	3	2	3	3	3	1	4	4	3	1	2	2	4	1	2	2
ENSG00000062194.16_GPBP1	ENSG00000062194.16	ENSG00000062194	1309	1097	1073	1007	1207	1048	1018	1041	1511	1182	1879	1781	1157	1376	1119	1600	1494	1288	1268	1434	1161
ENSG00000062282.15_DGAT2	ENSG00000062282.15	ENSG00000062282	1910	1967	2648	2316	2868	2995	2535	2965	2598	2922	1797	1391	1394	1913	2545	3534	3580	1452	4694	1752	3103
ENSG00000062370.16_ZNF112	ENSG00000062370.16	ENSG00000062370	13	16	21	9	11	19	18	16	12	4	14	41	32	20	16	11	5	16	14	21	23
ENSG00000062485.19_CS	ENSG00000062485.19	ENSG00000062485	1174	1282	1357	1489	1144	976	1109	866	1512	1028	1445	1313	1110	1002	1565	1446	1118	1355	816	1154	1395
ENSG00000062524.16_LTK	ENSG00000062524.16	ENSG00000062524	141	242	131	107	288	162	55	133	552	463	68	334	148	27	114	217	31	100	68	101	145
ENSG00000062582.14_MRPS24	ENSG00000062582.14	ENSG00000062582	169	188	199	177	144	173	174	186	244	172	277	204	211	190	156	185	194	240	115	201	199
ENSG00000062598.18_ELMO2	ENSG00000062598.18	ENSG00000062598	1117	1124	1023	1096	1095	923	1030	751	1247	1053	1159	1054	901	849	1183	1308	1002	1003	1045	994	960
ENSG00000062650.19_WAPL	ENSG00000062650.19	ENSG00000062650	2093	1831	2015	2173	2131	1621	1623	1479	2187	1818	2425	2161	1596	1851	2155	2574	2007	1831	2104	1731	1992
ENSG00000062716.13_VMP1	ENSG00000062716.13	ENSG00000062716	7499	5824	7887	6718	9645	5037	7843	6667	8435	7239	8009	5561	4366	8149	6100	8980	7514	5154	12970	6348	7515
ENSG00000062725.10_APPBP2	ENSG00000062725.10	ENSG00000062725	719	588	657	579	631	553	586	550	776	599	799	813	497	659	657	870	661	632	497	576	684
ENSG00000062822.14_POLD1	ENSG00000062822.14	ENSG00000062822	411	455	444	418	415	296	281	292	447	410	588	694	451	318	457	473	428	459	220	337	376
ENSG00000063015.20_SEZ6	ENSG00000063015.20	ENSG00000063015	121	112	139	109	117	90	116	103	133	103	163	173	165	141	177	174	134	106	89	139	135
ENSG00000063046.17_EIF4B	ENSG00000063046.17	ENSG00000063046	8516	7667	6082	8495	7217	5600	5436	5098	9399	7773	8935	8173	8870	4295	7745	8669	6635	6932	4047	4252	6588
ENSG00000063127.16_SLC6A16	ENSG00000063127.16	ENSG00000063127	91	95	81	80	66	62	73	65	80	81	74	105	75	49	81	76	88	83	49	49	74
ENSG00000063169.10_BICRA	ENSG00000063169.10	ENSG00000063169	291	352	293	400	256	207	269	197	351	348	342	322	500	332	385	397	336	276	263	281	389
ENSG00000063176.16_SPHK2	ENSG00000063176.16	ENSG00000063176	392	499	457	406	425	341	401	351	453	428	561	695	591	385	523	517	381	419	263	387	514
ENSG00000063177.13_RPL18	ENSG00000063177.13	ENSG00000063177	5585	5962	5029	4309	5773	4270	4139	5517	7015	5948	7124	5338	5415	3563	5492	6634	5355	6019	2689	3606	5325
ENSG00000063180.9_CA11	ENSG00000063180.9	ENSG00000063180	65	66	56	80	50	62	49	66	91	60	64	99	66	38	78	88	59	71	27	45	53
ENSG00000063241.8_ISOC2	ENSG00000063241.8	ENSG00000063241	80	77	71	56	69	69	62	66	75	74	102	133	87	108	89	106	66	78	34	88	98
ENSG00000063244.12_U2AF2	ENSG00000063244.12	ENSG00000063244	3077	2954	2744	3629	2959	2386	2499	1913	3245	2970	2797	2832	2415	2321	2974	3315	2481	2643	2102	2357	2926
ENSG00000063245.14_EPN1	ENSG00000063245.14	ENSG00000063245	2043	2214	2723	2357	2022	2330	2172	1915	2487	2210	2688	2471	2150	2508	2754	3019	2194	1958	2270	2365	2863
ENSG00000063322.15_MED29	ENSG00000063322.15	ENSG00000063322	872	883	939	890	944	803	794	735	1084	842	1063	1079	924	877	1011	1104	805	896	694	772	951
ENSG00000063438.17_AHRR	ENSG00000063438.17	ENSG00000063438	25	37	6	9	13	8	18	4	13	16	4	26	12	12	3	13	1	10	9	13	14
ENSG00000063515.2_GSC2	ENSG00000063515.2	ENSG00000063515	5	1	1	5	3	1	2	0	2	4	0	0	4	2	2	0	0	4	0	1	1
ENSG00000063587.14_ZNF275	ENSG00000063587.14	ENSG00000063587	521	628	578	426	429	439	414	459	537	430	880	779	588	364	622	600	539	599	235	384	593
ENSG00000063601.17_MTMR1	ENSG00000063601.17	ENSG00000063601	1191	1060	1208	1159	1026	891	984	980	1260	848	1476	1376	994	937	1221	1442	1184	1107	914	914	1321
ENSG00000063660.9_GPC1	ENSG00000063660.9	ENSG00000063660	102	118	154	86	112	90	67	126	187	84	108	170	190	102	151	96	157	168	47	88	154
ENSG00000063761.16_ADCK1	ENSG00000063761.16	ENSG00000063761	130	120	93	97	61	92	95	112	141	84	161	119	128	85	144	107	103	184	39	168	143
ENSG00000063854.13_HAGH	ENSG00000063854.13	ENSG00000063854	3233	3588	3659	4622	3973	4387	2909	4490	4038	4678	3968	1941	1996	3840	3854	4914	2189	2559	2187	3065	3672
ENSG00000063978.16_RNF4	ENSG00000063978.16	ENSG00000063978	1716	1670	1598	1664	1655	1382	1506	1255	1834	1401	1794	1609	1389	1377	2073	2098	1588	1399	1285	1336	1624
ENSG00000064012.22_CASP8	ENSG00000064012.22	ENSG00000064012	4289	2699	3816	3282	4117	2530	2642	2928	3451	2789	3439	2722	2604	3230	3501	4030	3526	2342	4570	2578	2907
ENSG00000064042.18_LIMCH1	ENSG00000064042.18	ENSG00000064042	26	14	25	13	14	10	20	22	18	18	17	35	23	8	30	11	34	32	14	13	29
ENSG00000064102.15_INTS13	ENSG00000064102.15	ENSG00000064102	280	164	200	224	221	168	148	181	261	184	377	302	173	175	238	230	245	224	123	209	168
ENSG00000064115.11_TM7SF3	ENSG00000064115.11	ENSG00000064115	409	491	458	441	453	424	403	417	572	416	674	563	434	488	555	556	432	502	331	461	420
ENSG00000064195.7_DLX3	ENSG00000064195.7	ENSG00000064195	4	3	6	1	8	4	10	1	6	7	2	8	4	1	1	3	10	8	1	3	6
ENSG00000064199.6_SPA17	ENSG00000064199.6	ENSG00000064199	58	42	48	38	29	25	56	38	47	25	63	69	45	29	60	50	53	33	15	21	48
ENSG00000064201.15_TSPAN32	ENSG00000064201.15	ENSG00000064201	1192	1529	1271	1481	1877	1145	934	1000	1802	1573	1814	1325	1813	1134	1610	1322	1043	1413	1035	1153	1228
ENSG00000064205.10_CCN5	ENSG00000064205.10	ENSG00000064205	21	8	9	7	7	16	23	13	10	8	20	19	18	15	11	17	13	20	8	12	10
ENSG00000064218.5_DMRT3	ENSG00000064218.5	ENSG00000064218	12	5	13	4	6	10	10	5	5	6	2	15	4	5	3	3	6	15	6	5	9
ENSG00000064225.12_ST3GAL6	ENSG00000064225.12	ENSG00000064225	208	192	265	202	160	163	288	202	270	193	228	237	167	395	260	288	282	215	297	229	250
ENSG00000064270.12_ATP2C2	ENSG00000064270.12	ENSG00000064270	75	38	59	60	51	49	43	62	47	46	78	60	43	58	90	60	36	58	49	29	34
ENSG00000064300.9_NGFR	ENSG00000064300.9	ENSG00000064300	30	8	13	32	18	10	27	5	12	19	4	14	10	12	9	11	16	32	2	12	15
ENSG00000064309.14_CDON	ENSG00000064309.14	ENSG00000064309	36	21	38	41	34	29	48	46	47	28	69	60	77	14	55	37	20	56	13	33	38
ENSG00000064313.12_TAF2	ENSG00000064313.12	ENSG00000064313	768	599	504	647	762	612	586	505	869	572	900	919	588	702	786	943	692	671	534	705	631
ENSG00000064393.16_HIPK2	ENSG00000064393.16	ENSG00000064393	2437	2739	2442	3319	2117	1931	2076	1475	2379	2176	2504	2609	2698	1767	2478	3008	1794	2382	2348	2216	2380
ENSG00000064419.13_TNPO3	ENSG00000064419.13	ENSG00000064419	1268	1147	1307	1342	1134	1151	1170	877	1241	969	1389	1418	987	949	1349	1407	1398	1109	1407	1132	1384
ENSG00000064489.23_BORCS8-MEF2B	ENSG00000064489.23	ENSG00000064489	62	17	59	22	106	117	99	24	103	112	29	120	130	32	41	0	81	107	74	79	82
ENSG00000064490.14_RFXANK	ENSG00000064490.14	ENSG00000064490	493	409	420	467	567	346	352	391	380	545	536	437	290	398	386	476	528	426	323	486	401
ENSG00000064545.15_TMEM161A	ENSG00000064545.15	ENSG00000064545	96	137	113	83	117	77	107	98	120	141	133	127	148	80	112	138	90	132	45	90	107
ENSG00000064547.14_LPAR2	ENSG00000064547.14	ENSG00000064547	1520	1375	1600	2015	1372	966	1408	1284	1373	1798	1056	920	1049	1310	1333	1705	1398	883	2456	1126	1529
ENSG00000064601.18_CTSA	ENSG00000064601.18	ENSG00000064601	1711	1776	2360	2423	1982	2288	2194	1855	2447	2349	2153	2266	1644	1626	2492	2411	1882	2410	1890	2618	1879
ENSG00000064607.17_SUGP2	ENSG00000064607.17	ENSG00000064607	1937	1827	1684	2116	1573	1213	1351	1388	1983	1861	2189	2016	2129	1391	1884	2045	1499	1682	997	1260	1745
ENSG00000064651.14_SLC12A2	ENSG00000064651.14	ENSG00000064651	474	449	367	339	466	330	310	416	577	358	442	583	522	371	471	475	401	386	172	357	401
ENSG00000064652.11_SNX24	ENSG00000064652.11	ENSG00000064652	55	48	41	58	54	53	48	47	69	38	90	70	64	58	71	67	82	64	36	56	46
ENSG00000064655.19_EYA2	ENSG00000064655.19	ENSG00000064655	13	4	3	11	8	12	15	2	2	8	3	18	13	2	4	1	7	7	6	3	4
ENSG00000064666.15_CNN2	ENSG00000064666.15	ENSG00000064666	8250	8937	9202	9669	9725	6560	9316	7341	7471	8570	7348	8722	6122	6203	7646	13152	7845	7302	12537	9152	10864
ENSG00000064687.13_ABCA7	ENSG00000064687.13	ENSG00000064687	3963	5363	5794	5182	5886	2981	4670	4176	3903	5529	4359	4720	5451	2876	3279	6631	3304	3948	6866	4848	5180
ENSG00000064692.19_SNCAIP	ENSG00000064692.19	ENSG00000064692	8	5	9	9	2	5	8	8	7	9	1	14	15	7	9	5	14	7	5	6	2
ENSG00000064703.12_DDX20	ENSG00000064703.12	ENSG00000064703	307	287	300	285	339	214	267	267	336	254	431	421	255	301	330	333	281	355	218	279	282
ENSG00000064726.10_BTBD1	ENSG00000064726.10	ENSG00000064726	768	731	719	743	678	683	642	656	891	733	1052	906	606	783	769	839	732	680	544	726	698
ENSG00000064763.11_FAR2	ENSG00000064763.11	ENSG00000064763	908	531	838	544	886	379	522	504	730	497	974	433	358	809	667	741	661	473	1035	616	534
ENSG00000064787.13_BCAS1	ENSG00000064787.13	ENSG00000064787	50	49	64	47	38	55	94	36	72	44	20	85	62	41	76	48	63	35	94	72	90
ENSG00000064835.11_POU1F1	ENSG00000064835.11	ENSG00000064835	11	5	5	10	10	8	5	5	8	5	10	12	6	8	9	7	9	11	8	6	6
ENSG00000064886.14_CHI3L2	ENSG00000064886.14	ENSG00000064886	146	129	172	224	131	66	110	175	137	144	188	202	136	165	139	156	164	152	79	161	99
ENSG00000064932.16_SBNO2	ENSG00000064932.16	ENSG00000064932	5422	6248	5845	7564	7988	6406	6798	7492	6479	8165	6616	4576	4511	7164	6203	9818	8158	5440	8230	5819	7547
ENSG00000064933.17_PMS1	ENSG00000064933.17	ENSG00000064933	251	220	157	198	210	193	197	196	278	228	370	351	283	202	228	279	198	282	128	187	209
ENSG00000064961.19_HMG20B	ENSG00000064961.19	ENSG00000064961	778	725	896	862	860	695	768	662	951	959	1010	916	778	690	933	987	754	831	706	745	807
ENSG00000064989.13_CALCRL	ENSG00000064989.13	ENSG00000064989	26	21	21	21	19	20	17	32	33	27	26	39	48	41	27	24	21	29	12	25	8
ENSG00000064995.18_TAF11	ENSG00000064995.18	ENSG00000064995	285	237	239	226	229	182	193	200	271	251	359	271	289	242	241	290	249	251	201	232	235
ENSG00000064999.15_ANKS1A	ENSG00000064999.15	ENSG00000064999	903	1049	1167	1181	1082	820	990	765	1119	950	952	976	833	978	1065	1215	907	805	1373	1024	1147
ENSG00000065000.18_AP3D1	ENSG00000065000.18	ENSG00000065000	2330	2388	2140	2642	2116	1803	2024	1476	2547	2320	2235	2323	2185	1885	2519	2522	1759	2155	1505	2028	2224
ENSG00000065029.15_ZNF76	ENSG00000065029.15	ENSG00000065029	721	712	619	654	631	557	522	588	757	743	831	754	820	533	667	797	564	714	308	493	697
ENSG00000065054.14_SLC9A3R2	ENSG00000065054.14	ENSG00000065054	42	44	61	56	38	29	42	25	61	62	109	63	57	41	73	41	32	45	26	38	48
ENSG00000065057.9_NTHL1	ENSG00000065057.9	ENSG00000065057	84	91	99	67	89	92	43	59	112	86	145	117	77	70	79	95	77	101	41	75	73
ENSG00000065060.17_UHRF1BP1	ENSG00000065060.17	ENSG00000065060	679	800	843	743	638	569	498	514	904	658	1122	788	575	547	738	1088	507	527	479	603	745
ENSG00000065135.12_GNAI3	ENSG00000065135.12	ENSG00000065135	1998	1523	1882	1961	2282	1636	1678	1947	2151	1957	2438	1909	1378	2058	2139	2760	2225	1508	2351	1902	2097
ENSG00000065150.21_IPO5	ENSG00000065150.21	ENSG00000065150	658	640	621	586	629	460	525	454	843	569	834	839	708	579	693	875	612	691	339	536	709
ENSG00000065154.12_OAT	ENSG00000065154.12	ENSG00000065154	321	252	323	306	364	278	258	300	475	314	439	331	218	259	270	383	340	358	369	325	288
ENSG00000065183.16_WDR3	ENSG00000065183.16	ENSG00000065183	422	374	348	355	333	269	324	276	476	274	606	517	394	288	463	488	392	433	186	321	416
ENSG00000065243.20_PKN2	ENSG00000065243.20	ENSG00000065243	2304	1586	2169	1814	2418	1752	1835	1695	2447	1604	1930	2040	1439	2258	2113	3035	2006	1464	3313	2088	2296
ENSG00000065268.10_WDR18	ENSG00000065268.10	ENSG00000065268	256	339	372	225	302	292	195	192	439	419	373	315	290	284	406	311	435	269	140	357	281
ENSG00000065308.5_TRAM2	ENSG00000065308.5	ENSG00000065308	587	450	433	562	444	383	348	280	544	396	480	610	473	327	549	553	369	462	239	324	401
ENSG00000065320.9_NTN1	ENSG00000065320.9	ENSG00000065320	97	99	117	138	102	85	90	96	81	72	99	219	169	115	118	143	102	124	45	81	103
ENSG00000065325.13_GLP2R	ENSG00000065325.13	ENSG00000065325	9	6	13	5	6	8	15	5	5	8	6	14	12	3	11	5	5	13	5	14	10
ENSG00000065328.16_MCM10	ENSG00000065328.16	ENSG00000065328	26	20	18	15	22	14	18	15	17	22	40	33	12	35	15	50	22	25	6	25	27
ENSG00000065357.20_DGKA	ENSG00000065357.20	ENSG00000065357	3541	3217	2950	2895	2215	1601	2468	2552	2930	2613	4244	3053	4194	2008	3201	3454	2663	3866	1164	1959	3653
ENSG00000065361.15_ERBB3	ENSG00000065361.15	ENSG00000065361	25	21	31	20	24	29	34	14	29	21	41	34	25	16	22	43	16	29	12	21	19
ENSG00000065371.17_ROPN1	ENSG00000065371.17	ENSG00000065371	16	3	10	6	7	5	14	6	11	9	1	17	16	7	4	3	10	10	7	11	11
ENSG00000065413.20_ANKRD44	ENSG00000065413.20	ENSG00000065413	11865	9801	10529	10247	10986	8109	8933	8810	10830	7672	11133	10280	7578	9571	11754	13521	10292	8117	11856	8332	10349
ENSG00000065427.14_KARS1	ENSG00000065427.14	ENSG00000065427	1039	1093	870	965	867	957	887	708	1286	960	1475	1200	801	992	1086	1184	972	1135	600	1133	1064
ENSG00000065457.10_ADAT1	ENSG00000065457.10	ENSG00000065457	677	637	470	506	615	571	490	452	805	592	736	605	617	553	866	794	520	519	491	439	548
ENSG00000065485.20_PDIA5	ENSG00000065485.20	ENSG00000065485	63	69	82	70	75	70	84	68	96	69	147	101	92	89	101	107	77	122	63	94	106
ENSG00000065491.8_TBC1D22B	ENSG00000065491.8	ENSG00000065491	699	653	518	783	641	934	600	892	878	1177	863	717	485	630	797	1020	587	551	742	768	887
ENSG00000065518.8_NDUFB4	ENSG00000065518.8	ENSG00000065518	149	147	179	154	128	136	137	130	170	131	229	212	146	168	210	216	185	166	123	196	198
ENSG00000065526.12_SPEN	ENSG00000065526.12	ENSG00000065526	4203	3573	3635	5051	3314	3063	3380	2697	4032	3305	3963	3647	3263	3759	4752	4862	3807	3014	3747	3528	4031
ENSG00000065534.18_MYLK	ENSG00000065534.18	ENSG00000065534	691	519	719	549	709	759	554	549	643	673	666	825	435	472	638	673	418	623	393	775	653
ENSG00000065548.18_ZC3H15	ENSG00000065548.18	ENSG00000065548	327	254	189	261	261	226	198	184	321	269	441	418	328	283	277	305	380	301	197	299	240
ENSG00000065559.15_MAP2K4	ENSG00000065559.15	ENSG00000065559	855	687	829	820	1059	727	825	771	1070	887	776	675	563	747	821	1378	956	600	1140	782	925
ENSG00000065600.12_PACC1	ENSG00000065600.12	ENSG00000065600	215	204	272	242	194	178	194	186	271	163	292	291	199	218	251	329	202	229	155	257	247
ENSG00000065609.14_SNAP91	ENSG00000065609.14	ENSG00000065609	12	3	7	4	5	3	11	3	5	2	3	16	9	3	2	2	8	4	4	5	9
ENSG00000065613.15_SLK	ENSG00000065613.15	ENSG00000065613	2651	1955	1836	2101	2614	1560	1692	1539	2611	2343	2609	2409	1783	2258	2132	2592	2702	1862	2762	1872	1820
ENSG00000065615.14_CYB5R4	ENSG00000065615.14	ENSG00000065615	1823	1494	1892	1808	2015	1562	1970	1772	2154	1527	1785	2008	1307	2115	1893	2415	2063	1420	2646	1835	2019
ENSG00000065618.21_COL17A1	ENSG00000065618.21	ENSG00000065618	62	62	52	54	63	39	44	82	83	60	116	71	41	66	48	62	58	60	70	53	62
ENSG00000065621.15_GSTO2	ENSG00000065621.15	ENSG00000065621	112	117	121	92	115	72	131	132	110	81	177	154	103	200	158	169	138	97	243	145	141
ENSG00000065665.21_SEC61A2	ENSG00000065665.21	ENSG00000065665	371	236	321	253	266	245	245	244	271	228	380	249	241	200	331	374	252	198	295	198	291
ENSG00000065675.15_PRKCQ	ENSG00000065675.15	ENSG00000065675	1346	1116	827	1036	1116	843	755	835	1164	886	1644	1251	1098	698	1179	1246	1018	1122	455	691	954
ENSG00000065717.15_TLE2	ENSG00000065717.15	ENSG00000065717	113	133	109	112	109	90	86	125	142	111	207	124	151	70	150	138	97	261	44	85	147
ENSG00000065802.12_ASB1	ENSG00000065802.12	ENSG00000065802	924	942	793	950	794	744	690	735	954	912	1161	1023	999	701	970	965	811	839	470	610	925
ENSG00000065809.13_FAM107B	ENSG00000065809.13	ENSG00000065809	2580	1947	1724	2071	2018	1595	1650	1924	2657	2175	2408	2376	1845	1646	2225	2618	1924	2004	1927	1411	1914
ENSG00000065833.9_ME1	ENSG00000065833.9	ENSG00000065833	12	15	21	14	23	23	14	11	42	21	15	36	29	10	20	14	17	17	13	11	15
ENSG00000065882.16_TBC1D1	ENSG00000065882.16	ENSG00000065882	2661	2558	3449	3110	2714	2091	3086	2322	3017	2510	2502	3248	1856	3150	3212	3626	3049	2313	4655	2810	3034
ENSG00000065883.16_CDK13	ENSG00000065883.16	ENSG00000065883	5559	5191	5375	5449	5268	4368	4739	4719	5911	4550	5963	6447	5090	4907	6222	7012	4895	4947	4146	4220	5990
ENSG00000065911.12_MTHFD2	ENSG00000065911.12	ENSG00000065911	301	310	324	295	309	268	320	303	441	342	667	430	342	450	304	349	430	380	204	474	303
ENSG00000065923.10_SLC9A7	ENSG00000065923.10	ENSG00000065923	664	708	566	472	587	495	468	628	623	529	411	1056	520	624	619	715	582	407	365	373	735
ENSG00000065970.9_FOXJ2	ENSG00000065970.9	ENSG00000065970	950	928	1131	1188	970	797	901	741	1062	1090	933	810	900	871	1311	1266	878	908	841	904	1084
ENSG00000065978.19_YBX1	ENSG00000065978.19	ENSG00000065978	24392	17002	13857	25240	26438	17462	13077	15041	25832	30116	16189	14377	12370	17036	21046	19028	22174	11799	9498	30164	14713
ENSG00000065989.16_PDE4A	ENSG00000065989.16	ENSG00000065989	146	233	176	264	150	148	134	86	188	195	221	235	250	125	184	233	152	162	92	285	301
ENSG00000066027.12_PPP2R5A	ENSG00000066027.12	ENSG00000066027	1498	1671	1858	2220	2566	1884	1880	1806	3103	2098	2052	2456	1840	2434	1862	2749	2169	1749	3668	2813	2366
ENSG00000066032.18_CTNNA2	ENSG00000066032.18	ENSG00000066032	9	3	8	1	4	10	5	3	10	3	2	16	17	0	10	15	10	6	3	9	9
ENSG00000066044.15_ELAVL1	ENSG00000066044.15	ENSG00000066044	662	674	684	704	618	525	570	534	732	590	888	857	620	618	841	790	618	735	411	660	735
ENSG00000066056.14_TIE1	ENSG00000066056.14	ENSG00000066056	26	31	33	24	25	24	27	12	21	24	25	50	38	13	24	39	11	36	17	36	44
ENSG00000066084.13_DIP2B	ENSG00000066084.13	ENSG00000066084	3306	3184	3878	3370	3574	2546	3611	3029	3474	3161	3794	2991	2113	4038	3773	4873	3530	3003	4411	3740	4199
ENSG00000066117.15_SMARCD1	ENSG00000066117.15	ENSG00000066117	793	756	687	738	869	710	661	527	896	685	915	938	713	653	830	910	683	682	458	638	749
ENSG00000066135.13_KDM4A	ENSG00000066135.13	ENSG00000066135	1041	1017	949	1103	1046	863	831	661	1150	901	1002	1022	678	802	1117	1269	912	899	851	889	1001
ENSG00000066136.20_NFYC	ENSG00000066136.20	ENSG00000066136	1247	1185	1306	1252	1190	1138	1205	911	1364	1022	1189	1191	932	1078	1371	1655	1170	1057	1391	1169	1433
ENSG00000066185.13_ZMYND12	ENSG00000066185.13	ENSG00000066185	8	2	12	1	3	1	8	9	10	4	7	11	7	6	1	8	7	14	4	13	9
ENSG00000066230.12_SLC9A3	ENSG00000066230.12	ENSG00000066230	114	110	113	120	88	120	101	121	171	85	160	140	181	77	104	95	83	118	48	79	128
ENSG00000066248.15_NGEF	ENSG00000066248.15	ENSG00000066248	5	5	6	5	7	4	13	8	12	11	6	17	12	5	5	15	8	6	5	10	11
ENSG00000066279.18_ASPM	ENSG00000066279.18	ENSG00000066279	79	54	61	75	62	58	52	76	117	160	99	102	70	147	72	162	121	79	44	109	68
ENSG00000066294.14_CD84	ENSG00000066294.14	ENSG00000066294	2165	1992	1417	2280	1992	1718	1489	1347	2653	1869	2614	2392	1788	1617	2732	2581	1876	2182	916	1482	1562
ENSG00000066322.15_ELOVL1	ENSG00000066322.15	ENSG00000066322	520	492	562	567	595	484	513	429	662	538	567	526	441	504	532	616	542	492	520	547	554
ENSG00000066336.11_SPI1	ENSG00000066336.11	ENSG00000066336	9206	9388	11918	11084	12478	11449	11584	9958	12094	10378	10969	7095	5512	12563	11410	15432	13952	8722	17835	12621	13268
ENSG00000066379.15_ZNRD1	ENSG00000066379.15	ENSG00000066379	156	157	160	138	147	100	127	143	225	186	200	184	155	134	157	184	175	183	126	159	131
ENSG00000066382.16_MPPED2	ENSG00000066382.16	ENSG00000066382	16	38	21	19	25	17	31	21	39	17	14	60	41	10	18	22	14	20	7	35	29
ENSG00000066405.13_CLDN18	ENSG00000066405.13	ENSG00000066405	9	6	8	2	3	4	13	24	11	6	27	12	4	13	6	2	5	14	5	9	7
ENSG00000066422.5_ZBTB11	ENSG00000066422.5	ENSG00000066422	1094	978	1016	990	974	814	893	752	1241	785	1465	1400	1100	858	1085	1317	1071	1040	743	934	1110
ENSG00000066427.24_ATXN3	ENSG00000066427.24	ENSG00000066427	812	794	817	818	783	736	672	716	977	844	1033	1053	743	717	817	1008	718	832	535	691	919
ENSG00000066455.13_GOLGA5	ENSG00000066455.13	ENSG00000066455	523	346	356	524	387	369	368	306	537	361	523	491	349	383	532	562	413	357	312	415	431
ENSG00000066468.22_FGFR2	ENSG00000066468.22	ENSG00000066468	64	31	66	118	26	22	35	9	45	62	27	95	62	13	99	38	34	28	16	42	65
ENSG00000066557.6_LRRC40	ENSG00000066557.6	ENSG00000066557	163	101	92	88	108	112	75	80	159	131	249	166	134	119	116	159	127	123	60	116	118
ENSG00000066583.12_ISOC1	ENSG00000066583.12	ENSG00000066583	98	128	128	120	121	127	132	97	163	101	170	194	140	97	141	160	81	137	102	96	175
ENSG00000066629.17_EML1	ENSG00000066629.17	ENSG00000066629	15	7	16	3	6	10	9	6	13	13	6	34	16	7	10	6	12	11	12	18	10
ENSG00000066651.20_TRMT11	ENSG00000066651.20	ENSG00000066651	173	113	154	129	128	119	98	110	197	98	251	237	155	105	119	183	138	182	64	124	141
ENSG00000066654.14_THUMPD1	ENSG00000066654.14	ENSG00000066654	1120	772	839	996	940	728	769	656	1237	802	1211	1226	885	742	1048	1126	867	1046	552	903	864
ENSG00000066697.14_MSANTD3	ENSG00000066697.14	ENSG00000066697	171	95	102	144	116	114	102	112	176	167	143	158	139	80	129	137	83	107	78	114	106
ENSG00000066735.14_KIF26A	ENSG00000066735.14	ENSG00000066735	29	12	34	15	31	23	61	17	25	17	26	47	51	43	32	42	15	56	17	18	24
ENSG00000066739.12_ATG2B	ENSG00000066739.12	ENSG00000066739	1543	1362	1403	1269	1555	1251	1303	1218	1676	1152	1630	1425	1178	1174	1809	1755	1372	1260	1156	1177	1658
ENSG00000066777.9_ARFGEF1	ENSG00000066777.9	ENSG00000066777	3668	2893	3224	3221	3421	2792	2833	2685	3849	2523	4420	3980	2810	3095	3641	4364	3414	3354	3075	3174	3504
ENSG00000066813.14_ACSM2B	ENSG00000066813.14	ENSG00000066813	12	13	18	8	12	8	31	14	9	16	8	37	18	4	13	14	13	23	14	23	26
ENSG00000066827.16_ZFAT	ENSG00000066827.16	ENSG00000066827	707	778	914	668	765	623	634	660	857	707	807	884	664	712	869	981	727	647	638	752	835
ENSG00000066855.16_MTFR1	ENSG00000066855.16	ENSG00000066855	446	275	305	306	321	260	301	371	391	182	453	501	361	269	394	509	288	318	172	258	338
ENSG00000066923.17_STAG3	ENSG00000066923.17	ENSG00000066923	690	643	710	840	672	558	496	538	788	502	658	826	668	573	686	959	562	455	841	648	724
ENSG00000066926.11_FECH	ENSG00000066926.11	ENSG00000066926	1871	2241	5126	4945	1783	5499	2382	6308	3342	7564	3016	1077	1545	4461	2795	3890	4127	1751	963	2206	4938
ENSG00000066933.16_MYO9A	ENSG00000066933.16	ENSG00000066933	1513	1057	1041	1204	1128	986	999	830	1373	898	1413	1512	1041	759	1300	1283	1012	1149	490	937	1268
ENSG00000067048.17_DDX3Y	ENSG00000067048.17	ENSG00000067048	0	0	0	0	0	0	0	0	0	0	0	0	0	0	0	0	0	0	0	0	0
ENSG00000067057.17_PFKP	ENSG00000067057.17	ENSG00000067057	1421	1448	1079	1184	1078	835	1018	854	1416	1040	2150	1905	1055	1134	1147	1738	1067	1459	530	1218	1154
ENSG00000067064.11_IDI1	ENSG00000067064.11	ENSG00000067064	367	336	302	272	425	249	260	319	408	429	558	439	355	436	267	374	425	406	341	370	291
ENSG00000067066.17_SP100	ENSG00000067066.17	ENSG00000067066	5058	4079	4988	4548	3791	3362	4105	3759	4290	3643	7705	6468	3175	7440	4037	6033	5700	5782	5990	7045	5580
ENSG00000067082.15_KLF6	ENSG00000067082.15	ENSG00000067082	10922	7300	10020	9047	10985	8749	8027	7387	11685	8204	9927	8441	6602	10816	10258	11610	10583	7130	14895	9870	9823
ENSG00000067113.17_PLPP1	ENSG00000067113.17	ENSG00000067113	112	70	83	92	73	87	80	109	93	66	202	129	66	77	94	101	113	163	38	74	114
ENSG00000067141.17_NEO1	ENSG00000067141.17	ENSG00000067141	194	162	113	86	216	101	118	112	340	159	127	184	134	56	172	175	127	126	63	83	138
ENSG00000067167.8_TRAM1	ENSG00000067167.8	ENSG00000067167	2485	1721	1961	1862	2149	1759	1652	1802	2893	2006	2865	2559	1727	2005	1821	2398	1733	1870	1203	2124	1792
ENSG00000067177.15_PHKA1	ENSG00000067177.15	ENSG00000067177	23	26	29	24	18	12	21	20	35	24	29	38	33	14	20	27	15	18	12	24	16
ENSG00000067182.8_TNFRSF1A	ENSG00000067182.8	ENSG00000067182	5091	5518	6957	6695	7467	6142	6585	6394	6551	6304	5804	4432	3832	6722	6152	8762	7380	4914	8380	6110	7301
ENSG00000067191.16_CACNB1	ENSG00000067191.16	ENSG00000067191	273	278	244	315	235	261	216	181	325	292	355	315	369	173	344	307	213	228	107	248	284
ENSG00000067208.14_EVI5	ENSG00000067208.14	ENSG00000067208	408	427	618	509	478	468	555	354	654	406	657	519	406	546	578	747	516	385	728	539	597
ENSG00000067221.14_STOML1	ENSG00000067221.14	ENSG00000067221	148	162	173	106	171	158	141	119	175	129	237	243	156	193	168	209	245	204	92	176	177
ENSG00000067225.18_PKM	ENSG00000067225.18	ENSG00000067225	7784	7180	8695	8189	8038	7521	7658	5828	10588	7257	9839	8542	6378	6905	9202	9168	8275	10857	6977	9585	8174
ENSG00000067248.10_DHX29	ENSG00000067248.10	ENSG00000067248	514	328	398	357	383	337	330	335	468	376	622	500	343	356	430	480	425	368	250	359	421
ENSG00000067334.14_DNTTIP2	ENSG00000067334.14	ENSG00000067334	391	260	225	289	353	262	204	258	355	328	426	466	346	236	279	356	368	380	239	334	280
ENSG00000067365.15_METTL22	ENSG00000067365.15	ENSG00000067365	664	759	826	776	584	613	679	710	787	663	1021	917	824	723	911	971	733	658	686	768	906
ENSG00000067369.13_TP53BP1	ENSG00000067369.13	ENSG00000067369	1105	864	921	918	959	772	762	636	906	751	1056	988	743	706	1073	1191	769	906	641	807	941
ENSG00000067445.21_TRO	ENSG00000067445.21	ENSG00000067445	32	19	32	19	19	20	32	22	21	24	31	58	30	9	30	27	21	28	12	23	31
ENSG00000067533.6_RRP15	ENSG00000067533.6	ENSG00000067533	253	200	241	222	204	175	161	217	278	174	338	333	256	176	246	286	242	214	92	198	213
ENSG00000067560.12_RHOA	ENSG00000067560.12	ENSG00000067560	6370	5982	7385	7058	7108	6617	6817	5099	7940	6011	7076	6202	4144	6436	7509	8644	6859	5729	8205	7063	7012
ENSG00000067596.12_DHX8	ENSG00000067596.12	ENSG00000067596	1701	1559	1667	1876	1817	1350	1533	1057	1745	1524	1671	1412	1089	1333	1850	2073	1525	1397	1607	1534	1664
ENSG00000067601.8_PMS2P4	ENSG00000067601.8	ENSG00000067601	39	54	26	58	30	28	33	30	49	28	45	37	35	32	47	59	28	32	29	29	59
ENSG00000067606.17_PRKCZ	ENSG00000067606.17	ENSG00000067606	421	427	363	457	409	348	360	309	490	324	427	420	427	322	504	574	335	342	364	370	404
ENSG00000067646.12_ZFY	ENSG00000067646.12	ENSG00000067646	0	0	0	0	0	0	0	0	0	0	1	0	1	0	0	0	0	0	0	1	0
ENSG00000067704.10_IARS2	ENSG00000067704.10	ENSG00000067704	630	573	627	552	693	556	539	394	832	582	739	743	508	560	746	812	614	759	366	657	680
ENSG00000067715.14_SYT1	ENSG00000067715.14	ENSG00000067715	10	6	9	4	3	10	9	5	14	7	3	20	12	10	6	9	8	5	3	11	14
ENSG00000067798.16_NAV3	ENSG00000067798.16	ENSG00000067798	75	31	41	43	61	58	104	39	51	25	55	35	50	72	165	106	156	68	103	64	106
ENSG00000067829.19_IDH3G	ENSG00000067829.19	ENSG00000067829	710	655	630	758	636	539	609	518	814	651	805	750	503	519	746	747	570	736	479	630	661
ENSG00000067836.12_ROGDI	ENSG00000067836.12	ENSG00000067836	718	934	595	944	780	906	745	764	1243	1237	1030	788	840	1048	1014	907	599	675	834	1456	845
ENSG00000067840.12_PDZD4	ENSG00000067840.12	ENSG00000067840	586	701	284	1032	1062	460	312	446	765	680	337	319	777	166	431	377	510	508	251	268	238
ENSG00000067842.17_ATP2B3	ENSG00000067842.17	ENSG00000067842	13	5	10	10	0	8	9	10	11	14	6	31	13	5	10	6	11	12	4	7	15
ENSG00000067900.8_ROCK1	ENSG00000067900.8	ENSG00000067900	3862	3207	3625	3759	3935	3354	3282	2882	4579	3315	4561	4465	3215	3888	3889	5116	4622	3183	5020	3718	3689
ENSG00000067955.15_CBFB	ENSG00000067955.15	ENSG00000067955	1256	1140	1116	1326	1281	1030	1082	998	1522	1161	1938	1589	1131	1327	1317	1683	1201	1427	896	1161	1199
ENSG00000067992.15_PDK3	ENSG00000067992.15	ENSG00000067992	2224	2244	2587	2421	2400	1995	2470	1742	2587	2095	1854	2139	1568	2123	2761	3552	2436	1714	3490	1919	2689
ENSG00000068001.14_HYAL2	ENSG00000068001.14	ENSG00000068001	156	179	266	185	199	162	234	217	242	198	229	235	226	142	217	180	199	164	215	201	198
ENSG00000068024.16_HDAC4	ENSG00000068024.16	ENSG00000068024	2771	3829	3491	3391	3165	2635	3674	3071	3048	3005	4070	3673	2778	3479	3596	3938	3876	3401	3732	3130	3922
ENSG00000068028.17_RASSF1	ENSG00000068028.17	ENSG00000068028	1771	2301	1835	2562	2498	1994	1411	1550	2783	2502	1973	1839	2004	1440	2055	2013	1743	1442	1321	1482	1617
ENSG00000068078.18_FGFR3	ENSG00000068078.18	ENSG00000068078	10	9	7	9	5	7	19	3	6	10	8	15	9	9	3	10	12	11	7	10	15
ENSG00000068079.7_IFI35	ENSG00000068079.7	ENSG00000068079	389	535	621	494	465	389	573	319	496	530	1326	857	316	1518	406	535	705	933	725	1363	729
ENSG00000068097.15_HEATR6	ENSG00000068097.15	ENSG00000068097	395	379	371	393	329	327	235	324	469	307	563	465	347	412	561	431	325	350	214	421	495
ENSG00000068120.15_COASY	ENSG00000068120.15	ENSG00000068120	507	567	583	606	558	523	535	440	651	502	595	568	523	484	591	667	546	542	491	488	592
ENSG00000068137.15_PLEKHH3	ENSG00000068137.15	ENSG00000068137	14	26	29	19	23	26	33	18	36	13	23	47	31	18	41	27	28	29	17	26	21
ENSG00000068305.17_MEF2A	ENSG00000068305.17	ENSG00000068305	1477	1088	1289	1161	1282	1266	1169	1283	1560	1070	1998	1795	1184	1686	1419	1511	1358	1370	1450	1557	1378
ENSG00000068308.13_OTUD5	ENSG00000068308.13	ENSG00000068308	2587	2380	2340	2674	3205	2132	2103	1861	2586	2535	2079	2030	1822	2128	2446	3140	2336	2048	2538	2062	2488
ENSG00000068323.17_TFE3	ENSG00000068323.17	ENSG00000068323	1920	1917	2453	2368	2118	2264	2302	2248	2429	2444	2409	1848	1489	2653	2217	3087	2582	2008	2906	2530	2677
ENSG00000068354.16_TBC1D25	ENSG00000068354.16	ENSG00000068354	401	387	346	426	299	469	316	313	407	371	435	420	368	367	518	385	419	379	281	405	460
ENSG00000068366.20_ACSL4	ENSG00000068366.20	ENSG00000068366	1671	1343	1760	1903	1817	1462	1668	1431	2110	1650	1941	1939	1156	2282	1504	2287	2223	1471	2594	2071	1731
ENSG00000068383.19_INPP5A	ENSG00000068383.19	ENSG00000068383	485	649	771	630	655	563	673	633	619	640	683	912	527	716	835	772	702	542	938	718	788
ENSG00000068394.11_GPKOW	ENSG00000068394.11	ENSG00000068394	407	364	300	399	322	305	323	292	450	411	427	395	260	334	334	520	344	345	315	368	362
ENSG00000068400.13_GRIPAP1	ENSG00000068400.13	ENSG00000068400	2088	1632	1630	2236	1670	1379	1512	1215	1979	1727	1980	1803	1500	1803	1647	1974	1681	1612	1524	1784	1761
ENSG00000068438.15_FTSJ1	ENSG00000068438.15	ENSG00000068438	159	153	163	153	148	96	96	117	179	148	183	178	185	103	179	176	116	170	64	94	126
ENSG00000068489.12_PRR11	ENSG00000068489.12	ENSG00000068489	138	96	105	136	95	72	95	69	152	98	115	113	77	182	110	135	133	103	78	187	98
ENSG00000068615.18_REEP1	ENSG00000068615.18	ENSG00000068615	43	17	37	28	26	34	32	28	39	30	93	78	35	18	35	40	33	41	15	30	50
ENSG00000068650.18_ATP11A	ENSG00000068650.18	ENSG00000068650	3282	3939	4571	4711	3664	3626	4514	2911	4439	3164	4615	3998	3392	4260	4764	5437	4350	3292	6041	4365	5181
ENSG00000068654.16_POLR1A	ENSG00000068654.16	ENSG00000068654	856	826	610	794	489	526	551	537	763	662	879	802	840	498	869	822	561	792	328	592	802
ENSG00000068697.7_LAPTM4A	ENSG00000068697.7	ENSG00000068697	469	499	687	526	601	590	558	626	789	654	810	648	496	774	612	807	631	636	584	776	666
ENSG00000068724.17_TTC7A	ENSG00000068724.17	ENSG00000068724	1168	1225	1434	1376	1012	1100	1133	1000	1585	1162	1939	2347	1656	1592	1619	1559	1077	1192	897	1527	1507
ENSG00000068745.15_IP6K2	ENSG00000068745.15	ENSG00000068745	891	743	851	818	812	731	660	700	946	761	874	838	649	783	824	969	755	760	734	704	846
ENSG00000068781.21_STON1-GTF2A1L	ENSG00000068781.21	ENSG00000068781	7	0	0	7	9	16	11	9	6	11	5	1	0	6	0	2	0	0	1	0	0
ENSG00000068784.13_SRBD1	ENSG00000068784.13	ENSG00000068784	537	394	447	432	399	383	409	354	507	309	657	616	308	552	454	639	519	473	491	556	439
ENSG00000068796.17_KIF2A	ENSG00000068796.17	ENSG00000068796	1555	979	1045	1169	1199	1020	789	856	1491	1345	1492	1406	1157	857	1213	1299	1125	1233	813	1213	944
ENSG00000068831.19_RASGRP2	ENSG00000068831.19	ENSG00000068831	5647	6177	6071	5630	5597	4316	4738	5571	6505	6539	5979	6530	7625	4216	5907	6467	5065	5748	3917	3884	5577
ENSG00000068878.15_PSME4	ENSG00000068878.15	ENSG00000068878	1748	1404	1767	1793	1566	1419	1288	1908	1881	2266	1920	1528	1197	1692	1798	2064	1802	1445	1420	1382	1846
ENSG00000068885.15_IFT80	ENSG00000068885.15	ENSG00000068885	388	207	254	212	243	182	140	207	244	214	365	379	272	197	247	352	259	279	122	232	229
ENSG00000068903.20_SIRT2	ENSG00000068903.20	ENSG00000068903	567	697	682	671	645	551	640	499	763	687	758	672	651	621	703	790	619	581	536	687	580
ENSG00000068912.14_ERLEC1	ENSG00000068912.14	ENSG00000068912	315	251	222	274	264	196	199	266	379	275	385	396	267	252	267	363	279	253	195	275	248
ENSG00000068971.14_PPP2R5B	ENSG00000068971.14	ENSG00000068971	491	553	728	611	515	604	673	547	718	781	601	485	458	635	787	455	564	431	747	924	662
ENSG00000068976.14_PYGM	ENSG00000068976.14	ENSG00000068976	194	171	183	180	156	99	179	180	175	207	147	165	168	135	152	192	153	154	174	114	142
ENSG00000068985.5_PAGE1	ENSG00000068985.5	ENSG00000068985	0	1	0	0	0	1	1	1	1	0	1	1	0	0	0	1	0	2	0	0	3
ENSG00000069011.16_PITX1	ENSG00000069011.16	ENSG00000069011	12	4	15	8	7	4	21	8	12	9	8	27	14	9	6	10	14	17	1	19	11
ENSG00000069018.18_TRPC7	ENSG00000069018.18	ENSG00000069018	5	7	1	0	2	2	9	2	7	2	2	20	7	2	3	5	2	6	5	3	1
ENSG00000069020.18_MAST4	ENSG00000069020.18	ENSG00000069020	997	665	705	764	895	579	662	737	938	665	961	727	965	427	1177	1116	706	1088	496	623	957
ENSG00000069122.19_ADGRF5	ENSG00000069122.19	ENSG00000069122	17	6	11	14	2	7	16	5	3	12	7	27	18	7	12	4	6	18	9	11	12
ENSG00000069188.17_SDK2	ENSG00000069188.17	ENSG00000069188	351	351	165	269	221	251	249	363	374	276	505	576	453	230	431	376	261	355	95	172	420
ENSG00000069206.15_ADAM7	ENSG00000069206.15	ENSG00000069206	10	4	3	2	5	1	7	3	5	3	2	18	9	1	1	1	2	4	1	12	8
ENSG00000069248.12_NUP133	ENSG00000069248.12	ENSG00000069248	618	554	587	506	588	511	427	398	718	448	721	693	512	430	660	699	532	576	380	516	597
ENSG00000069275.13_NUCKS1	ENSG00000069275.13	ENSG00000069275	1970	1546	1277	1673	1637	1187	1186	1245	1990	1567	1959	1984	1823	1357	1777	2083	1598	1628	818	1302	1636
ENSG00000069329.18_VPS35	ENSG00000069329.18	ENSG00000069329	1421	1373	1515	1536	1361	1438	1297	1157	1601	1026	1938	1571	1258	1361	1756	2013	1450	1420	1114	1625	1671
ENSG00000069345.12_DNAJA2	ENSG00000069345.12	ENSG00000069345	1139	917	1050	1160	1144	967	976	1018	1375	1109	1438	1236	902	1011	1141	1321	1187	1083	1016	1057	1124
ENSG00000069399.15_BCL3	ENSG00000069399.15	ENSG00000069399	712	811	748	1039	819	863	839	901	768	866	875	666	521	949	936	1384	1080	688	1211	807	1156
ENSG00000069424.15_KCNAB2	ENSG00000069424.15	ENSG00000069424	4527	5220	5480	6095	4695	4632	5665	4337	5793	4822	6088	6370	6163	4477	6373	5709	4682	4727	4691	4758	6156
ENSG00000069431.11_ABCC9	ENSG00000069431.11	ENSG00000069431	14	8	5	9	5	14	24	14	6	11	1	34	24	7	7	14	9	15	6	17	16
ENSG00000069482.7_GAL	ENSG00000069482.7	ENSG00000069482	1	0	2	1	2	3	2	2	0	4	13	4	1	0	1	0	2	11	27	8	8
ENSG00000069493.15_CLEC2D	ENSG00000069493.15	ENSG00000069493	4010	2670	2589	2738	3553	2465	2307	2624	3476	2346	4094	4873	2885	2468	3068	3749	3354	3004	1428	2037	2731
ENSG00000069509.6_FUNDC1	ENSG00000069509.6	ENSG00000069509	63	50	52	45	56	63	37	45	77	61	79	40	31	59	72	73	52	47	42	50	45
ENSG00000069535.14_MAOB	ENSG00000069535.14	ENSG00000069535	16	6	23	5	6	10	16	7	23	8	2	19	12	1	8	4	12	20	23	14	2
ENSG00000069667.16_RORA	ENSG00000069667.16	ENSG00000069667	5401	3203	2417	3607	4387	3029	2245	2702	5339	2885	4275	4665	3728	2195	3667	4563	3250	3659	1571	2005	2778
ENSG00000069696.7_DRD4	ENSG00000069696.7	ENSG00000069696	21	30	16	21	11	25	16	8	34	32	24	16	31	15	13	10	12	25	10	6	14
ENSG00000069702.11_TGFBR3	ENSG00000069702.11	ENSG00000069702	1220	773	468	1551	1676	860	476	407	1348	1062	443	651	664	517	713	690	870	692	420	396	330
ENSG00000069764.9_PLA2G10	ENSG00000069764.9	ENSG00000069764	10	6	12	9	7	7	17	12	14	11	11	13	13	6	9	7	4	9	3	9	11
ENSG00000069812.11_HES2	ENSG00000069812.11	ENSG00000069812	13	8	17	11	9	9	20	7	18	12	6	20	9	18	17	10	12	21	13	12	16
ENSG00000069849.11_ATP1B3	ENSG00000069849.11	ENSG00000069849	159	177	148	253	144	183	164	115	224	170	347	262	177	214	213	259	188	242	113	305	207
ENSG00000069869.16_NEDD4	ENSG00000069869.16	ENSG00000069869	199	63	122	192	102	101	113	87	218	124	304	195	91	70	112	186	77	193	118	185	86
ENSG00000069943.10_PIGB	ENSG00000069943.10	ENSG00000069943	871	433	797	501	731	574	445	684	695	422	560	468	397	608	726	913	739	378	1003	562	635
ENSG00000069956.12_MAPK6	ENSG00000069956.12	ENSG00000069956	317	206	233	244	273	199	217	249	311	229	459	387	284	258	229	331	241	248	178	283	254
ENSG00000069966.18_GNB5	ENSG00000069966.18	ENSG00000069966	896	762	859	608	619	568	592	591	808	578	797	1014	700	510	790	865	543	791	415	535	708
ENSG00000069974.16_RAB27A	ENSG00000069974.16	ENSG00000069974	1565	1165	1116	1510	1411	1381	1190	1141	1623	1210	1507	1604	953	1480	1356	2180	1617	1203	2038	1588	1429
ENSG00000069998.12_HDHD5	ENSG00000069998.12	ENSG00000069998	303	509	373	373	353	320	400	319	460	358	639	503	430	388	468	455	353	386	257	409	413
ENSG00000070010.19_UFD1	ENSG00000070010.19	ENSG00000070010	873	657	780	742	750	506	658	683	890	692	1012	893	712	690	784	970	865	768	658	638	801
ENSG00000070018.9_LRP6	ENSG00000070018.9	ENSG00000070018	128	95	144	118	65	85	112	141	86	90	170	138	181	73	39	113	94	192	86	85	266
ENSG00000070019.5_GUCY2C	ENSG00000070019.5	ENSG00000070019	10	12	13	15	7	10	12	10	16	12	7	18	9	18	8	18	24	10	42	11	13
ENSG00000070031.4_SCT	ENSG00000070031.4	ENSG00000070031	10	11	9	5	7	10	6	6	3	7	3	10	6	2	5	3	2	2	6	3	8
ENSG00000070047.13_PHRF1	ENSG00000070047.13	ENSG00000070047	2465	2444	2166	2719	2375	1652	1871	1403	2742	2460	2252	2222	2469	1709	2849	2567	1805	2221	1408	1725	2397
ENSG00000070061.15_ELP1	ENSG00000070061.15	ENSG00000070061	722	681	699	597	660	619	483	482	832	637	733	741	562	493	825	854	603	693	369	557	646
ENSG00000070081.17_NUCB2	ENSG00000070081.17	ENSG00000070081	371	271	267	292	263	206	203	231	342	252	594	418	356	246	394	377	298	324	145	248	249
ENSG00000070087.14_PFN2	ENSG00000070087.14	ENSG00000070087	100	64	94	73	99	82	101	108	111	79	134	85	115	93	151	156	100	105	69	85	159
ENSG00000070159.14_PTPN3	ENSG00000070159.14	ENSG00000070159	31	9	15	17	14	9	32	6	13	18	13	46	20	40	8	25	26	26	10	18	23
ENSG00000070182.21_SPTB	ENSG00000070182.21	ENSG00000070182	3937	2642	4716	3875	2518	6045	2817	3081	3900	6638	3855	1030	1633	4287	3850	4080	3556	1940	2403	4034	3075
ENSG00000070190.13_DAPP1	ENSG00000070190.13	ENSG00000070190	1535	1160	1481	1313	1503	979	1729	1661	1883	1676	2199	2088	948	2935	1299	1818	2110	1453	2101	1968	1715
ENSG00000070193.5_FGF10	ENSG00000070193.5	ENSG00000070193	7	8	11	4	2	7	8	5	4	3	2	20	7	3	4	2	4	7	0	6	2
ENSG00000070214.16_SLC44A1	ENSG00000070214.16	ENSG00000070214	532	422	640	519	514	526	511	468	805	416	860	767	518	546	673	882	556	589	609	693	642
ENSG00000070269.14_TMEM260	ENSG00000070269.14	ENSG00000070269	767	517	647	526	622	639	591	705	724	530	1019	899	560	682	655	912	698	577	579	650	614
ENSG00000070366.14_SMG6	ENSG00000070366.14	ENSG00000070366	1137	1045	939	1121	880	702	848	785	1066	842	1251	1100	1125	721	1247	1356	839	993	560	778	1138
ENSG00000070367.16_EXOC5	ENSG00000070367.16	ENSG00000070367	787	480	523	607	604	551	507	548	702	585	905	850	683	695	547	841	634	663	452	615	618
ENSG00000070371.16_CLTCL1	ENSG00000070371.16	ENSG00000070371	100	159	163	206	168	149	247	251	167	152	243	197	176	242	203	269	157	207	362	212	232
ENSG00000070388.11_FGF22	ENSG00000070388.11	ENSG00000070388	21	25	7	39	16	12	25	16	37	34	24	31	26	18	22	13	19	24	9	12	17
ENSG00000070404.10_FSTL3	ENSG00000070404.10	ENSG00000070404	95	138	153	140	118	174	104	117	127	107	207	214	229	140	159	167	85	147	110	142	154
ENSG00000070413.20_DGCR2	ENSG00000070413.20	ENSG00000070413	4052	3958	5294	3970	4859	4062	4518	3926	5165	3741	3753	4300	3349	4298	5045	6156	4381	3517	5502	4631	5253
ENSG00000070423.18_RNF126	ENSG00000070423.18	ENSG00000070423	614	656	634	576	586	472	400	498	766	836	697	638	798	469	637	669	556	586	327	406	561
ENSG00000070444.15_MNT	ENSG00000070444.15	ENSG00000070444	1397	1375	1461	1730	1224	1198	1369	1087	1672	1250	1612	1448	1716	1266	1742	1983	1439	1174	1424	1332	1652
ENSG00000070476.15_ZXDC	ENSG00000070476.15	ENSG00000070476	2114	2682	2601	2292	2518	2345	2545	2373	2741	2307	3285	3327	2937	2507	3301	4042	2543	2056	2338	2400	3095
ENSG00000070495.14_JMJD6	ENSG00000070495.14	ENSG00000070495	436	467	459	542	418	359	353	330	468	400	472	446	384	306	468	506	378	474	290	342	413
ENSG00000070501.12_POLB	ENSG00000070501.12	ENSG00000070501	318	304	341	315	325	194	373	237	335	298	378	368	169	402	296	379	445	250	400	386	343
ENSG00000070526.15_ST6GALNAC1	ENSG00000070526.15	ENSG00000070526	44	14	36	51	16	33	71	75	78	9	38	22	95	35	73	103	104	67	22	46	59
ENSG00000070540.13_WIPI1	ENSG00000070540.13	ENSG00000070540	538	499	509	684	527	527	527	445	610	511	424	563	458	687	681	712	647	474	799	583	657
ENSG00000070601.10_FRMPD1	ENSG00000070601.10	ENSG00000070601	21	10	3	3	5	6	12	13	17	9	7	26	15	3	16	8	8	22	7	13	14
ENSG00000070610.14_GBA2	ENSG00000070610.14	ENSG00000070610	1055	1192	1440	1254	1276	1205	1196	1104	1357	1328	1341	1102	1099	1146	1202	1407	943	1016	1242	992	1203
ENSG00000070614.15_NDST1	ENSG00000070614.15	ENSG00000070614	1003	1687	1487	1889	1367	1839	2331	758	2205	1570	1428	2528	1362	2043	2011	2717	2236	1331	4534	2674	2995
ENSG00000070669.17_ASNS	ENSG00000070669.17	ENSG00000070669	119	88	87	67	66	53	102	83	98	61	91	90	91	34	94	144	67	102	45	59	76
ENSG00000070718.12_AP3M2	ENSG00000070718.12	ENSG00000070718	393	310	314	250	263	268	252	284	350	205	632	347	351	279	425	427	404	540	151	243	411
ENSG00000070729.14_CNGB1	ENSG00000070729.14	ENSG00000070729	5	6	7	7	9	6	18	16	13	6	7	5	7	9	3	6	9	9	4	9	4
ENSG00000070731.11_ST6GALNAC2	ENSG00000070731.11	ENSG00000070731	497	438	550	604	555	525	468	396	673	253	415	243	278	425	618	818	496	227	1082	485	649
ENSG00000070748.18_CHAT	ENSG00000070748.18	ENSG00000070748	1	4	6	0	2	1	5	2	2	5	2	5	1	2	2	1	5	3	1	4	6
ENSG00000070756.16_PABPC1	ENSG00000070756.16	ENSG00000070756	17792	15770	15829	18642	9972	13237	12969	11082	17793	11081	21445	18209	17028	12351	17390	19622	14517	15969	9666	12382	18781
ENSG00000070759.17_TESK2	ENSG00000070759.17	ENSG00000070759	279	292	303	302	325	231	344	325	348	297	296	278	207	347	300	363	313	225	354	245	335
ENSG00000070761.8_CFAP20	ENSG00000070761.8	ENSG00000070761	223	147	136	161	126	117	120	107	127	109	256	177	124	116	149	203	138	173	108	117	139
ENSG00000070770.9_CSNK2A2	ENSG00000070770.9	ENSG00000070770	845	871	830	918	862	732	695	571	1022	706	1041	1075	818	752	958	1007	850	977	514	834	836
ENSG00000070778.13_PTPN21	ENSG00000070778.13	ENSG00000070778	27	21	16	16	23	13	27	12	28	15	25	56	29	20	11	27	25	25	12	26	34
ENSG00000070785.17_EIF2B3	ENSG00000070785.17	ENSG00000070785	133	140	135	107	117	107	101	113	150	90	228	162	131	118	159	145	139	146	48	111	130
ENSG00000070808.16_CAMK2A	ENSG00000070808.16	ENSG00000070808	8	2	7	1	9	5	14	1	6	7	1	12	7	1	5	2	8	15	13	2	10
ENSG00000070814.21_TCOF1	ENSG00000070814.21	ENSG00000070814	1165	1115	903	1180	963	637	709	701	1203	1191	1228	1220	1167	724	1202	1172	916	940	525	842	909
ENSG00000070831.17_CDC42	ENSG00000070831.17	ENSG00000070831	6617	5619	6824	6446	6531	5772	5744	6135	7468	4743	8226	7209	4583	7021	7423	8605	6487	6106	7479	6208	6580
ENSG00000070882.13_OSBPL3	ENSG00000070882.13	ENSG00000070882	924	841	675	746	934	633	585	557	1042	684	1009	887	796	541	928	990	684	758	373	726	743
ENSG00000070886.12_EPHA8	ENSG00000070886.12	ENSG00000070886	12	5	12	2	14	10	24	5	17	10	11	27	12	8	11	11	7	19	16	13	15
ENSG00000070915.9_SLC12A3	ENSG00000070915.9	ENSG00000070915	13	29	27	12	19	13	15	15	19	19	14	33	19	11	21	20	6	8	10	16	21
ENSG00000070950.10_RAD18	ENSG00000070950.10	ENSG00000070950	239	168	187	205	167	161	164	193	226	151	246	272	198	150	235	263	195	202	119	181	191
ENSG00000070961.15_ATP2B1	ENSG00000070961.15	ENSG00000070961	3947	2096	3562	2374	2972	2574	2315	2448	3943	2261	3207	2772	1950	3013	3271	4150	3003	1987	3462	2897	2750
ENSG00000070985.13_TRPM5	ENSG00000070985.13	ENSG00000070985	22	11	19	9	16	7	15	14	13	11	14	20	11	11	16	8	9	10	4	7	13
ENSG00000071051.14_NCK2	ENSG00000071051.14	ENSG00000071051	2083	1818	2131	2032	1764	1497	1990	2013	2061	2210	2430	2238	1906	1579	2130	2243	1671	2035	1718	1595	1953
ENSG00000071054.16_MAP4K4	ENSG00000071054.16	ENSG00000071054	7707	6304	7107	7558	6948	6128	6881	5293	7993	6736	6357	6915	4779	6828	7535	9817	7685	5429	10242	7723	8871
ENSG00000071073.13_MGAT4A	ENSG00000071073.13	ENSG00000071073	2803	2247	2127	2148	2801	2007	1890	1987	3015	2248	3335	2712	2557	1685	2430	2992	2347	2734	1407	1556	2301
ENSG00000071082.11_RPL31	ENSG00000071082.11	ENSG00000071082	406	383	388	387	449	320	393	479	592	681	812	668	748	448	387	484	643	630	286	460	353
ENSG00000071127.17_WDR1	ENSG00000071127.17	ENSG00000071127	9738	8256	9591	10314	9619	8689	8941	6999	10569	8882	9821	9413	6471	7973	10742	11527	8707	9014	10623	9131	10224
ENSG00000071189.21_SNX13	ENSG00000071189.21	ENSG00000071189	2275	1374	2102	1613	1872	1703	1790	1833	2239	1448	2301	2120	1462	1939	1760	2575	2131	1598	2432	1697	2121
ENSG00000071203.9_MS4A12	ENSG00000071203.9	ENSG00000071203	3	0	0	2	1	0	2	3	4	0	1	6	2	1	0	1	0	4	2	3	4
ENSG00000071205.12_ARHGAP10	ENSG00000071205.12	ENSG00000071205	312	219	227	361	257	234	194	180	333	168	310	293	200	175	285	282	231	222	110	184	203
ENSG00000071242.12_RPS6KA2	ENSG00000071242.12	ENSG00000071242	268	281	364	322	244	210	259	266	394	259	534	308	300	213	442	343	299	368	250	266	338
ENSG00000071243.16_ING3	ENSG00000071243.16	ENSG00000071243	282	179	224	207	204	228	190	198	296	192	271	267	185	225	237	281	253	216	213	235	271
ENSG00000071246.11_VASH1	ENSG00000071246.11	ENSG00000071246	436	442	565	1445	449	466	830	673	561	999	1190	1572	723	411	637	696	733	363	182	1134	511
ENSG00000071282.12_LMCD1	ENSG00000071282.12	ENSG00000071282	31	6	25	10	16	12	31	22	30	17	12	42	37	13	20	12	21	24	10	20	17
ENSG00000071462.11_BUD23	ENSG00000071462.11	ENSG00000071462	447	414	346	442	291	294	298	286	416	317	562	479	508	324	443	419	324	429	154	322	388
ENSG00000071537.14_SEL1L	ENSG00000071537.14	ENSG00000071537	2774	2046	2383	2773	2739	2129	2555	1764	2881	2227	2243	2017	1491	2291	2654	3193	2633	1954	2545	2159	2687
ENSG00000071539.14_TRIP13	ENSG00000071539.14	ENSG00000071539	16	8	11	6	13	9	18	8	26	18	15	24	14	20	10	21	24	11	6	17	17
ENSG00000071553.17_ATP6AP1	ENSG00000071553.17	ENSG00000071553	1149	1288	1342	1415	1396	1163	1315	979	1483	1319	1371	1290	1021	1128	1508	1653	1231	1095	1605	1379	1385
ENSG00000071564.16_TCF3	ENSG00000071564.16	ENSG00000071564	2157	1962	2677	1842	1785	1968	1609	1931	2270	2265	2096	2481	1687	2477	2179	2200	1778	1820	861	1665	2125
ENSG00000071575.11_TRIB2	ENSG00000071575.11	ENSG00000071575	1575	1404	1295	1259	1047	838	985	1233	1726	1195	2294	1822	1641	1249	1444	2008	1309	1749	464	1140	1474
ENSG00000071626.16_DAZAP1	ENSG00000071626.16	ENSG00000071626	2205	2365	2209	2435	1765	1741	1810	1638	2471	2035	3275	2739	2634	2063	2613	2749	1969	2531	1135	1910	2372
ENSG00000071655.18_MBD3	ENSG00000071655.18	ENSG00000071655	607	936	865	748	872	739	714	711	1011	852	1137	1079	1084	778	1082	995	696	994	499	844	911
ENSG00000071677.1_PRLH	ENSG00000071677.1	ENSG00000071677	0	0	0	0	0	0	1	0	0	0	0	0	0	0	0	1	0	0	0	2	0
ENSG00000071794.16_HLTF	ENSG00000071794.16	ENSG00000071794	264	232	215	249	258	192	190	187	337	230	347	345	287	171	255	327	298	302	151	251	234
ENSG00000071859.15_FAM50A	ENSG00000071859.15	ENSG00000071859	526	472	387	630	488	404	369	340	548	584	582	496	463	389	497	516	409	488	344	461	425
ENSG00000071889.16_FAM3A	ENSG00000071889.16	ENSG00000071889	436	409	433	427	397	415	352	385	482	496	633	479	486	391	498	473	354	499	292	338	509
ENSG00000071894.17_CPSF1	ENSG00000071894.17	ENSG00000071894	1258	1405	1272	1891	1245	856	984	1225	1099	1032	1174	1150	1727	918	1857	1414	774	1161	487	979	1686
ENSG00000071909.18_MYO3B	ENSG00000071909.18	ENSG00000071909	23	24	16	51	18	56	35	27	45	27	11	21	54	30	21	16	46	68	6	12	17
ENSG00000071967.12_CYBRD1	ENSG00000071967.12	ENSG00000071967	329	526	682	682	608	571	632	464	455	500	574	410	437	624	1027	635	438	365	507	621	800
ENSG00000071991.9_CDH19	ENSG00000071991.9	ENSG00000071991	7	5	4	0	3	5	6	9	1	2	5	10	8	3	2	0	3	5	0	4	2
ENSG00000071994.11_PDCD2	ENSG00000071994.11	ENSG00000071994	917	794	737	751	777	684	664	724	931	618	1222	1150	871	698	942	1018	749	836	475	732	788
ENSG00000072041.17_SLC6A15	ENSG00000072041.17	ENSG00000072041	10	3	4	4	1	2	12	5	6	5	1	16	8	2	7	3	3	13	8	12	11
ENSG00000072042.13_RDH11	ENSG00000072042.13	ENSG00000072042	677	486	545	586	518	481	482	445	710	464	794	648	559	448	654	671	459	692	392	575	518
ENSG00000072062.14_PRKACA	ENSG00000072062.14	ENSG00000072062	1089	1207	1414	1647	983	1124	1441	918	1485	1304	1568	1302	1376	1285	1739	1627	1390	1193	1740	1443	1712
ENSG00000072071.16_ADGRL1	ENSG00000072071.16	ENSG00000072071	726	874	908	933	815	612	782	770	939	873	1230	984	1097	638	1101	960	699	1121	494	697	880
ENSG00000072080.11_SPP2	ENSG00000072080.11	ENSG00000072080	0	1	5	1	2	4	4	3	4	1	1	6	12	4	1	2	3	2	3	1	4
ENSG00000072110.13_ACTN1	ENSG00000072110.13	ENSG00000072110	8305	8075	9529	9668	9246	7756	9412	6316	9532	8334	7713	6054	5680	6516	9609	11702	9979	7396	14400	8232	10789
ENSG00000072121.16_ZFYVE26	ENSG00000072121.16	ENSG00000072121	1464	1505	1413	1492	1318	1208	1239	1014	1644	1232	2037	1961	1324	1627	1791	1739	1211	1491	918	1753	1603
ENSG00000072133.11_RPS6KA6	ENSG00000072133.11	ENSG00000072133	8	8	11	9	8	4	13	6	7	10	14	24	23	8	10	10	13	30	5	14	14
ENSG00000072134.15_EPN2	ENSG00000072134.15	ENSG00000072134	246	267	416	501	367	233	180	238	294	154	206	263	229	192	614	343	248	184	161	268	363
ENSG00000072135.13_PTPN18	ENSG00000072135.13	ENSG00000072135	3950	3303	3594	4682	3688	3491	3278	2433	4401	3671	4201	3918	3202	3268	4213	3838	3009	3312	2731	3974	3445
ENSG00000072163.19_LIMS2	ENSG00000072163.19	ENSG00000072163	250	327	358	242	513	381	304	359	442	144	338	304	293	323	262	353	383	267	609	347	479
ENSG00000072182.12_ASIC4	ENSG00000072182.12	ENSG00000072182	15	13	15	4	8	3	15	11	9	15	13	15	21	6	4	11	10	11	3	12	8
ENSG00000072195.15_SPEG	ENSG00000072195.15	ENSG00000072195	141	116	184	114	114	101	113	186	124	109	561	290	238	81	208	171	157	210	39	114	187
ENSG00000072201.14_LNX1	ENSG00000072201.14	ENSG00000072201	35	27	26	20	35	41	32	30	50	30	53	55	34	22	26	32	59	30	30	31	28
ENSG00000072210.19_ALDH3A2	ENSG00000072210.19	ENSG00000072210	530	606	651	587	493	547	508	439	744	495	906	759	655	508	778	774	496	664	310	640	690
ENSG00000072274.13_TFRC	ENSG00000072274.13	ENSG00000072274	1046	749	848	840	847	709	657	852	1040	1501	1021	828	710	1013	837	1144	1045	875	431	1095	791
ENSG00000072310.17_SREBF1	ENSG00000072310.17	ENSG00000072310	1030	1012	1146	1168	1099	1031	992	1038	1302	1009	1429	1207	1334	950	1488	1334	1013	1415	594	923	1401
ENSG00000072315.3_TRPC5	ENSG00000072315.3	ENSG00000072315	63	49	53	38	56	37	45	42	71	35	46	101	64	20	67	69	45	44	25	39	76
ENSG00000072364.13_AFF4	ENSG00000072364.13	ENSG00000072364	2899	2272	2591	2723	2317	2034	2017	1969	2688	2104	2754	2821	2152	2391	2760	3023	2294	2510	2104	2278	2746
ENSG00000072401.15_UBE2D1	ENSG00000072401.15	ENSG00000072401	946	756	1063	711	1391	950	947	1338	1337	1035	950	751	728	1821	871	941	1616	623	1207	881	688
ENSG00000072415.9_MPP5	ENSG00000072415.9	ENSG00000072415	348	298	323	289	289	261	304	272	395	224	443	441	313	330	357	491	347	354	245	301	311
ENSG00000072422.17_RHOBTB1	ENSG00000072422.17	ENSG00000072422	173	59	114	129	138	179	103	124	115	192	127	167	110	86	75	105	64	149	147	191	90
ENSG00000072501.18_SMC1A	ENSG00000072501.18	ENSG00000072501	3475	2774	2577	3559	2381	2176	2153	1522	3186	2295	2863	2881	2352	1908	3088	3313	2361	2692	1491	2429	2894
ENSG00000072506.13_HSD17B10	ENSG00000072506.13	ENSG00000072506	218	265	261	239	277	223	229	178	345	239	373	273	186	241	254	272	239	290	144	246	293
ENSG00000072518.20_MARK2	ENSG00000072518.20	ENSG00000072518	3182	2979	3429	3764	3401	2615	3019	2262	3527	3123	2766	2652	2141	2951	3344	4152	3046	2424	4025	3036	3402
ENSG00000072571.20_HMMR	ENSG00000072571.20	ENSG00000072571	16	11	3	12	9	11	5	13	17	15	6	23	12	15	6	5	10	14	4	18	7
ENSG00000072609.17_CHFR	ENSG00000072609.17	ENSG00000072609	2058	2482	2489	2508	2376	1890	2025	1771	2578	2442	2538	2176	2085	2170	2635	2759	2147	2006	2154	1906	2512
ENSG00000072657.9_TRHDE	ENSG00000072657.9	ENSG00000072657	28	12	14	4	12	6	24	13	26	18	12	14	21	7	16	2	14	17	11	18	11
ENSG00000072682.18_P4HA2	ENSG00000072682.18	ENSG00000072682	20	13	20	8	17	23	25	22	25	21	29	35	23	16	18	22	27	39	37	25	26
ENSG00000072694.21_FCGR2B	ENSG00000072694.21	ENSG00000072694	1081	1130	1872	1736	1053	767	854	974	2727	994	1056	1729	881	1210	825	2285	679	689	1462	1055	725
ENSG00000072736.19_NFATC3	ENSG00000072736.19	ENSG00000072736	4451	4275	3477	4501	4921	3689	2865	2944	5031	4780	4248	4166	3452	3294	4829	5029	3820	3521	2750	3681	3734
ENSG00000072756.17_TRNT1	ENSG00000072756.17	ENSG00000072756	543	381	387	388	437	369	345	365	485	363	610	651	475	421	461	589	477	495	271	431	469
ENSG00000072778.20_ACADVL	ENSG00000072778.20	ENSG00000072778	2651	2382	2908	2881	2880	2495	2498	2062	2937	3207	3187	2521	2624	2138	2910	2695	2481	2580	2019	2220	2776
ENSG00000072786.13_STK10	ENSG00000072786.13	ENSG00000072786	10142	9538	9502	11994	9812	8117	8502	6372	10492	9723	9180	7613	7646	7920	11304	12076	9850	8019	10566	7254	9161
ENSG00000072803.17_FBXW11	ENSG00000072803.17	ENSG00000072803	742	644	725	682	702	614	648	535	861	609	819	905	595	721	814	856	690	697	592	732	720
ENSG00000072818.12_ACAP1	ENSG00000072818.12	ENSG00000072818	3737	4054	3583	4601	3607	2557	2818	3329	4509	4513	4233	3948	4056	2692	3553	4537	4065	4232	3205	2568	3651
ENSG00000072832.15_CRMP1	ENSG00000072832.15	ENSG00000072832	31	5	31	34	12	26	26	20	13	8	8	42	26	22	14	17	38	26	14	11	20
ENSG00000072840.13_EVC	ENSG00000072840.13	ENSG00000072840	88	43	38	69	33	111	74	40	55	38	60	124	68	115	47	64	64	58	27	39	46
ENSG00000072849.11_DERL2	ENSG00000072849.11	ENSG00000072849	443	421	432	375	424	357	373	375	469	393	464	440	351	410	471	536	418	404	375	387	417
ENSG00000072858.10_SIDT1	ENSG00000072858.10	ENSG00000072858	1015	931	745	920	895	661	628	701	1123	827	1084	1264	902	589	924	1182	733	872	384	610	995
ENSG00000072864.15_NDE1	ENSG00000072864.15	ENSG00000072864	2191	2203	2675	2575	2114	1797	2129	1656	2261	1930	2030	1631	1619	2051	2494	3325	2160	1525	2848	1845	2432
ENSG00000072952.18_MRVI1	ENSG00000072952.18	ENSG00000072952	773	928	1166	977	1376	1104	966	1060	1122	1223	873	537	488	1059	1057	1691	1751	690	1896	1341	1232
ENSG00000072954.7_TMEM38A	ENSG00000072954.7	ENSG00000072954	47	34	53	64	27	46	47	38	48	45	43	55	40	40	48	59	49	67	52	39	43
ENSG00000072958.8_AP1M1	ENSG00000072958.8	ENSG00000072958	1344	1521	1534	1693	1301	1219	1369	1025	1677	1338	1744	1560	1287	1191	1844	1725	1372	1390	1272	1264	1514
ENSG00000073008.15_PVR	ENSG00000073008.15	ENSG00000073008	210	314	414	317	316	433	274	274	455	230	685	342	406	288	611	330	284	342	327	369	417
ENSG00000073050.11_XRCC1	ENSG00000073050.11	ENSG00000073050	614	535	553	595	525	474	439	376	654	521	582	535	487	428	610	650	483	454	479	445	601
ENSG00000073060.16_SCARB1	ENSG00000073060.16	ENSG00000073060	199	277	332	253	188	235	250	148	238	197	320	442	258	239	397	310	172	210	209	214	290
ENSG00000073067.14_CYP2W1	ENSG00000073067.14	ENSG00000073067	19	15	5	16	3	16	15	14	13	10	30	25	22	17	14	7	7	19	7	16	17
ENSG00000073111.14_MCM2	ENSG00000073111.14	ENSG00000073111	223	236	223	182	247	174	155	158	330	209	222	253	185	276	225	423	198	228	108	181	170
ENSG00000073146.16_MOV10L1	ENSG00000073146.16	ENSG00000073146	13	7	10	11	16	6	16	4	10	5	5	12	7	7	10	4	6	15	1	7	8
ENSG00000073150.14_PANX2	ENSG00000073150.14	ENSG00000073150	452	539	706	552	666	509	556	501	549	489	342	335	342	405	539	822	657	296	1184	411	605
ENSG00000073169.14_SELENOO	ENSG00000073169.14	ENSG00000073169	639	859	949	651	793	749	719	745	1024	910	909	925	798	727	872	977	782	790	707	766	864
ENSG00000073282.13_TP63	ENSG00000073282.13	ENSG00000073282	40	11	18	14	12	15	17	14	14	14	5	42	26	23	14	12	25	21	7	15	13
ENSG00000073331.18_ALPK1	ENSG00000073331.18	ENSG00000073331	3421	2371	2724	2535	2778	2668	3291	3791	2708	2610	3743	2201	1556	3587	2695	4325	3980	2084	4700	2622	3430
ENSG00000073350.13_LLGL2	ENSG00000073350.13	ENSG00000073350	671	635	422	799	803	540	387	396	639	788	544	623	704	326	546	541	494	530	278	317	319
ENSG00000073417.15_PDE8A	ENSG00000073417.15	ENSG00000073417	502	520	515	518	433	401	427	451	710	389	907	629	527	495	653	731	490	569	298	532	614
ENSG00000073464.12_CLCN4	ENSG00000073464.12	ENSG00000073464	325	226	320	248	408	302	179	256	376	365	154	432	169	484	217	170	238	148	517	360	395
ENSG00000073536.18_NLE1	ENSG00000073536.18	ENSG00000073536	197	269	261	226	283	186	177	213	255	235	292	291	370	198	227	382	235	231	89	183	254
ENSG00000073578.17_SDHA	ENSG00000073578.17	ENSG00000073578	1947	2002	1994	2045	1825	1550	1626	1272	2375	1709	2254	2511	1669	1628	2046	2251	1763	2141	881	1593	1901
ENSG00000073584.20_SMARCE1	ENSG00000073584.20	ENSG00000073584	1833	1399	1447	1454	1378	1216	1164	1152	1682	1143	1972	2359	1354	1290	1548	1778	1392	1422	910	1328	1422
ENSG00000073598.6_FNDC8	ENSG00000073598.6	ENSG00000073598	1	0	5	2	2	2	6	4	5	1	8	4	8	3	0	9	4	1	1	3	5
ENSG00000073605.18_GSDMB	ENSG00000073605.18	ENSG00000073605	815	829	660	894	721	414	591	711	983	937	1857	1063	963	821	736	1105	1020	1218	382	801	706
ENSG00000073614.13_KDM5A	ENSG00000073614.13	ENSG00000073614	5631	5060	4882	5384	6294	4672	4806	3898	6429	4502	5818	5380	3601	4910	6319	6625	5567	4773	5772	4510	6062
ENSG00000073670.14_ADAM11	ENSG00000073670.14	ENSG00000073670	14	10	16	9	7	16	20	12	12	16	14	19	11	13	17	17	9	15	9	11	13
ENSG00000073711.11_PPP2R3A	ENSG00000073711.11	ENSG00000073711	243	161	230	244	195	171	189	226	274	153	267	266	239	186	245	306	209	192	185	157	213
ENSG00000073712.15_FERMT2	ENSG00000073712.15	ENSG00000073712	25	10	15	5	21	9	30	9	16	18	16	41	23	13	22	25	20	22	11	13	22
ENSG00000073734.10_ABCB11	ENSG00000073734.10	ENSG00000073734	13	16	20	12	17	12	31	10	16	22	11	41	20	26	13	21	20	18	27	32	35
ENSG00000073737.16_DHRS9	ENSG00000073737.16	ENSG00000073737	288	334	337	362	478	107	452	103	295	283	323	411	137	649	287	372	339	151	612	721	332
ENSG00000073754.6_CD5L	ENSG00000073754.6	ENSG00000073754	7	2	3	3	3	2	4	1	4	1	4	14	3	3	1	2	2	7	3	4	6
ENSG00000073756.12_PTGS2	ENSG00000073756.12	ENSG00000073756	620	501	494	624	739	619	675	730	701	652	553	314	313	975	535	1222	606	241	925	579	748
ENSG00000073792.15_IGF2BP2	ENSG00000073792.15	ENSG00000073792	1596	1180	2076	2301	1062	1533	1101	1787	1483	2664	3682	949	830	1534	2237	1376	2726	1314	1084	1818	2008
ENSG00000073803.14_MAP3K13	ENSG00000073803.14	ENSG00000073803	271	208	212	224	170	169	175	207	305	174	401	339	256	208	235	262	204	234	152	217	259
ENSG00000073849.15_ST6GAL1	ENSG00000073849.15	ENSG00000073849	4868	4666	3491	4358	3912	3255	3174	3283	4814	3944	4271	4800	3880	3238	5097	5065	3536	4168	1829	3019	4230
ENSG00000073861.3_TBX21	ENSG00000073861.3	ENSG00000073861	1621	1459	743	2066	2125	1273	746	552	1497	1575	626	993	1075	624	981	731	1219	889	562	667	318
ENSG00000073905.8_VDAC1P1	ENSG00000073905.8	ENSG00000073905	7	3	5	1	2	3	1	4	3	2	0	9	4	1	3	5	3	6	2	2	1
ENSG00000073910.22_FRY	ENSG00000073910.22	ENSG00000073910	3679	2993	4762	4882	3846	3264	4452	3372	5396	2746	3111	3170	2476	3883	5438	5810	4426	2811	6757	4123	4638
ENSG00000073921.18_PICALM	ENSG00000073921.18	ENSG00000073921	8306	5663	7444	7806	8927	7426	7269	6713	9105	7912	7871	6565	4496	8384	7829	10755	8981	5576	11802	8635	8555
ENSG00000073969.18_NSF	ENSG00000073969.18	ENSG00000073969	1076	669	817	887	1013	752	797	608	889	627	1288	1143	531	1002	994	1185	825	851	701	883	725
ENSG00000074047.21_GLI2	ENSG00000074047.21	ENSG00000074047	18	4	16	10	11	11	35	8	9	7	11	34	22	14	11	6	19	22	7	14	25
ENSG00000074054.18_CLASP1	ENSG00000074054.18	ENSG00000074054	2226	1929	1918	2043	2084	1647	1843	1541	2322	1780	2225	1997	1595	1540	2238	2565	1948	1745	1809	1697	1978
ENSG00000074071.14_MRPS34	ENSG00000074071.14	ENSG00000074071	661	573	666	604	569	489	529	508	758	635	831	743	555	565	597	690	600	717	394	522	558
ENSG00000074181.9_NOTCH3	ENSG00000074181.9	ENSG00000074181	21	17	28	20	21	25	40	18	25	22	13	48	22	8	14	18	20	23	18	22	40
ENSG00000074201.9_CLNS1A	ENSG00000074201.9	ENSG00000074201	598	512	464	438	429	378	371	474	625	452	799	744	608	464	555	620	476	655	321	563	552
ENSG00000074211.14_PPP2R2C	ENSG00000074211.14	ENSG00000074211	40	32	38	21	21	18	31	26	34	23	22	67	31	37	43	27	28	35	27	27	35
ENSG00000074219.13_TEAD2	ENSG00000074219.13	ENSG00000074219	52	41	54	45	44	36	31	40	69	51	41	59	46	47	44	59	28	42	40	26	50
ENSG00000074266.21_EED	ENSG00000074266.21	ENSG00000074266	317	270	266	271	271	230	225	228	328	208	353	393	209	245	277	365	278	282	175	239	269
ENSG00000074276.10_CDHR2	ENSG00000074276.10	ENSG00000074276	60	64	57	69	73	72	54	61	70	76	104	79	88	56	89	73	56	73	48	66	96
ENSG00000074317.11_SNCB	ENSG00000074317.11	ENSG00000074317	4	0	3	2	2	3	4	3	1	4	1	4	2	4	1	2	1	3	0	6	5
ENSG00000074319.13_TSG101	ENSG00000074319.13	ENSG00000074319	520	498	658	513	611	539	505	528	674	552	570	542	392	495	582	687	585	494	677	537	643
ENSG00000074356.17_NCBP3	ENSG00000074356.17	ENSG00000074356	1612	1363	1393	1522	1360	1071	1200	1005	1517	1117	1476	1330	1178	1050	1668	1769	1352	1242	1336	1121	1468
ENSG00000074370.18_ATP2A3	ENSG00000074370.18	ENSG00000074370	6978	7528	8360	8111	8214	6643	6584	5772	8430	7879	5878	8772	6415	6001	8425	8380	8140	7410	7638	6469	7355
ENSG00000074410.14_CA12	ENSG00000074410.14	ENSG00000074410	17	10	14	16	14	14	25	14	17	17	10	25	14	18	16	14	25	21	25	26	17
ENSG00000074416.14_MGLL	ENSG00000074416.14	ENSG00000074416	351	244	420	217	298	503	324	270	511	303	414	496	358	251	428	248	211	465	493	474	227
ENSG00000074527.12_NTN4	ENSG00000074527.12	ENSG00000074527	33	46	15	21	115	35	17	18	92	62	10	41	17	4	16	46	14	27	13	13	19
ENSG00000074582.14_BCS1L	ENSG00000074582.14	ENSG00000074582	164	153	127	122	106	121	136	123	159	109	199	146	153	92	154	201	116	166	75	123	163
ENSG00000074590.13_NUAK1	ENSG00000074590.13	ENSG00000074590	32	12	29	87	39	43	30	24	41	25	5	41	33	17	24	14	40	39	24	17	25
ENSG00000074603.19_DPP8	ENSG00000074603.19	ENSG00000074603	1629	1308	1505	1482	1405	1260	1350	1292	1724	1130	1755	1760	1220	1382	1547	1941	1459	1319	1350	1417	1560
ENSG00000074621.14_SLC24A1	ENSG00000074621.14	ENSG00000074621	629	511	462	450	450	398	345	401	607	368	711	715	516	426	556	661	485	421	332	380	506
ENSG00000074657.13_ZNF532	ENSG00000074657.13	ENSG00000074657	447	302	264	491	224	376	198	236	421	216	215	392	366	339	426	396	235	217	159	163	560
ENSG00000074660.16_SCARF1	ENSG00000074660.16	ENSG00000074660	619	852	889	1217	616	711	1147	1045	1081	1243	886	808	674	1236	587	1260	1429	807	862	839	1596
ENSG00000074695.6_LMAN1	ENSG00000074695.6	ENSG00000074695	936	739	664	702	813	697	623	557	1007	735	1030	1089	705	773	866	924	779	916	297	581	698
ENSG00000074696.13_HACD3	ENSG00000074696.13	ENSG00000074696	331	281	231	246	256	213	261	235	295	243	425	342	307	237	302	392	297	371	117	238	247
ENSG00000074706.13_IPCEF1	ENSG00000074706.13	ENSG00000074706	1551	1675	1580	1601	1573	1413	1617	1435	1843	1422	1902	1909	1700	1572	1963	2362	1744	1775	1537	1460	1838
ENSG00000074755.15_ZZEF1	ENSG00000074755.15	ENSG00000074755	4833	4981	5060	5341	5207	4129	4754	3952	5658	4750	5155	4340	4056	4309	6064	6593	4745	3952	4615	4367	5454
ENSG00000074771.4_NOX3	ENSG00000074771.4	ENSG00000074771	7	2	0	1	1	0	8	2	1	2	1	4	1	0	1	2	2	0	4	3	4
ENSG00000074800.16_ENO1	ENSG00000074800.16	ENSG00000074800	4021	4317	4469	4598	4510	4196	4466	3321	5584	4176	6286	4751	3248	3802	5198	5490	4860	6108	3763	4764	4812
ENSG00000074803.20_SLC12A1	ENSG00000074803.20	ENSG00000074803	102	40	107	62	88	76	95	127	83	66	1219	89	79	75	104	3377	142	663	62	1478	71
ENSG00000074842.8_MYDGF	ENSG00000074842.8	ENSG00000074842	197	187	186	194	202	134	155	144	235	269	244	195	173	185	184	206	145	176	96	164	146
ENSG00000074855.11_ANO8	ENSG00000074855.11	ENSG00000074855	384	329	285	428	319	265	228	268	421	363	427	298	475	228	376	321	249	386	134	213	348
ENSG00000074935.14_TUBE1	ENSG00000074935.14	ENSG00000074935	234	183	176	123	179	175	156	206	249	129	343	313	210	193	242	248	181	210	90	150	220
ENSG00000074964.17_ARHGEF10L	ENSG00000074964.17	ENSG00000074964	256	393	569	556	446	507	581	270	802	431	1104	727	564	575	732	515	374	552	430	748	690
ENSG00000074966.11_TXK	ENSG00000074966.11	ENSG00000074966	1091	1188	1044	672	1068	719	795	996	751	686	1912	1455	1290	603	841	1056	958	1162	373	868	910
ENSG00000075035.10_WSCD2	ENSG00000075035.10	ENSG00000075035	27	6	16	13	14	13	15	8	8	6	7	32	15	13	9	8	15	20	5	10	22
ENSG00000075043.18_KCNQ2	ENSG00000075043.18	ENSG00000075043	21	18	17	15	15	20	42	13	19	11	15	37	16	7	16	10	27	24	10	28	37
ENSG00000075073.15_TACR2	ENSG00000075073.15	ENSG00000075073	32	47	50	42	35	49	54	35	61	64	51	88	50	31	57	60	38	42	26	37	62
ENSG00000075089.9_ACTR6	ENSG00000075089.9	ENSG00000075089	52	38	59	40	51	53	39	45	67	82	80	94	92	71	67	107	80	80	18	61	52
ENSG00000075131.10_TIPIN	ENSG00000075131.10	ENSG00000075131	40	40	43	36	42	34	43	43	62	26	79	54	57	51	53	58	43	49	14	53	36
ENSG00000075142.13_SRI	ENSG00000075142.13	ENSG00000075142	367	303	323	350	328	248	295	279	407	279	537	459	300	342	361	461	394	411	315	344	329
ENSG00000075151.20_EIF4G3	ENSG00000075151.20	ENSG00000075151	1401	1185	1162	1466	972	1162	1093	863	1358	998	1311	1426	977	1219	1263	1582	1337	1128	1353	1270	1286
ENSG00000075188.9_NUP37	ENSG00000075188.9	ENSG00000075188	65	51	60	55	55	55	57	58	94	57	107	103	83	66	68	78	78	76	42	77	55
ENSG00000075213.11_SEMA3A	ENSG00000075213.11	ENSG00000075213	25	8	19	6	12	21	31	13	18	10	10	21	20	5	14	3	6	12	5	18	18
ENSG00000075218.19_GTSE1	ENSG00000075218.19	ENSG00000075218	39	22	28	36	44	40	42	22	38	37	26	37	21	54	41	73	40	31	26	31	31
ENSG00000075223.14_SEMA3C	ENSG00000075223.14	ENSG00000075223	126	122	228	138	95	106	99	93	136	76	132	160	109	155	154	196	133	110	170	234	171
ENSG00000075234.17_TTC38	ENSG00000075234.17	ENSG00000075234	458	657	430	712	799	485	387	286	512	509	543	493	398	420	275	351	524	389	339	370	245
ENSG00000075239.14_ACAT1	ENSG00000075239.14	ENSG00000075239	301	240	224	234	199	149	162	190	297	182	334	315	207	199	292	356	244	361	137	204	327
ENSG00000075240.17_GRAMD4	ENSG00000075240.17	ENSG00000075240	688	718	769	924	683	706	715	542	972	709	873	1076	992	850	1015	979	674	710	626	1055	867
ENSG00000075275.16_CELSR1	ENSG00000075275.16	ENSG00000075275	234	248	237	218	147	154	130	141	220	149	110	293	370	164	473	217	124	284	79	152	247
ENSG00000075290.8_WNT8B	ENSG00000075290.8	ENSG00000075290	23	17	18	15	18	24	20	26	27	15	27	27	21	19	25	21	28	28	12	27	26
ENSG00000075292.19_ZNF638	ENSG00000075292.19	ENSG00000075292	2539	2080	2158	2288	2237	1952	2006	1782	2889	1575	3442	3210	2099	2146	2527	3536	2512	2263	2185	2319	2501
ENSG00000075303.13_SLC25A40	ENSG00000075303.13	ENSG00000075303	299	248	345	346	335	350	403	322	490	260	420	497	336	351	432	457	337	380	365	343	433
ENSG00000075336.12_TIMM21	ENSG00000075336.12	ENSG00000075336	152	138	119	139	91	125	92	98	155	94	188	208	139	111	156	142	96	119	71	134	148
ENSG00000075340.23_ADD2	ENSG00000075340.23	ENSG00000075340	485	361	308	258	269	311	262	276	367	435	337	560	292	417	417	476	253	285	110	317	433
ENSG00000075388.4_FGF4	ENSG00000075388.4	ENSG00000075388	9	5	5	7	5	5	14	5	9	1	9	13	18	2	4	8	10	12	5	4	17
ENSG00000075391.16_RASAL2	ENSG00000075391.16	ENSG00000075391	60	51	75	64	46	56	83	70	64	45	53	111	73	87	77	65	57	71	43	67	90
ENSG00000075399.14_VPS9D1	ENSG00000075399.14	ENSG00000075399	479	618	559	610	537	465	600	632	575	812	631	527	585	563	437	549	752	641	502	436	577
ENSG00000075407.18_ZNF37A	ENSG00000075407.18	ENSG00000075407	610	508	414	501	419	356	356	346	591	387	803	828	615	486	504	565	535	451	239	399	432
ENSG00000075413.18_MARK3	ENSG00000075413.18	ENSG00000075413	3607	2571	3657	3907	3113	2909	2385	2999	3502	5097	3482	2704	2132	3173	3056	3802	3349	2865	2739	2773	3533
ENSG00000075415.12_SLC25A3	ENSG00000075415.12	ENSG00000075415	1402	1476	1618	1272	1433	1391	1457	1301	1859	1346	1824	1715	1490	1421	1630	1785	1411	1435	1295	1464	1581
ENSG00000075420.13_FNDC3B	ENSG00000075420.13	ENSG00000075420	2972	2827	2909	3564	3121	3071	3228	2851	2965	2697	3694	2657	1949	3686	3497	4280	3694	2739	4224	3178	3538
ENSG00000075426.12_FOSL2	ENSG00000075426.12	ENSG00000075426	4892	6227	6512	8816	8507	6796	6558	4075	7733	6115	4944	5596	4091	5697	6630	10254	6516	4466	10784	7459	8274
ENSG00000075429.9_CACNG5	ENSG00000075429.9	ENSG00000075429	28	15	32	4	19	13	47	17	22	21	8	48	29	19	13	15	27	36	14	25	38
ENSG00000075461.6_CACNG4	ENSG00000075461.6	ENSG00000075461	21	6	12	12	14	6	25	10	9	12	12	19	15	12	9	16	16	18	3	12	16
ENSG00000075539.15_FRYL	ENSG00000075539.15	ENSG00000075539	3266	2500	2823	2864	2720	2233	2347	2057	3222	2238	3540	3384	2109	2420	3216	3824	2709	2670	2218	2553	2903
ENSG00000075568.17_TMEM131	ENSG00000075568.17	ENSG00000075568	2296	2012	2091	2151	1823	1717	1914	1581	2446	1716	2443	2656	1926	2191	2555	2493	2035	1963	1765	2178	2499
ENSG00000075618.18_FSCN1	ENSG00000075618.18	ENSG00000075618	69	118	129	122	123	121	101	120	137	87	153	136	92	70	145	91	74	104	103	127	181
ENSG00000075624.16_ACTB	ENSG00000075624.16	ENSG00000075624	69494	80551	87476	92552	79498	83239	85823	56532	93946	69357	83265	91118	56022	75823	108870	115250	90352	79349	111568	96298	103993
ENSG00000075643.6_MOCOS	ENSG00000075643.6	ENSG00000075643	11	3	4	8	6	9	23	10	14	11	12	25	20	8	5	11	9	15	7	18	13
ENSG00000075651.16_PLD1	ENSG00000075651.16	ENSG00000075651	244	223	256	313	240	293	292	231	363	203	283	281	185	305	335	345	272	234	363	364	278
ENSG00000075673.11_ATP12A	ENSG00000075673.11	ENSG00000075673	4	3	7	5	2	5	9	4	6	2	3	8	4	0	1	5	1	5	4	7	5
ENSG00000075702.18_WDR62	ENSG00000075702.18	ENSG00000075702	54	68	58	52	43	46	52	46	56	60	50	69	54	60	69	78	52	66	34	50	29
ENSG00000075711.21_DLG1	ENSG00000075711.21	ENSG00000075711	1326	1111	1082	1110	1046	980	905	948	1415	865	1614	1641	1209	1007	1412	1501	994	1291	581	1110	1258
ENSG00000075785.13_RAB7A	ENSG00000075785.13	ENSG00000075785	4069	3866	4447	4842	4492	3760	4764	3340	5038	3747	4485	4039	2855	4608	5062	5950	4720	3991	6410	4670	5488
ENSG00000075790.10_BCAP29	ENSG00000075790.10	ENSG00000075790	196	183	216	226	195	181	164	197	186	168	269	306	187	215	180	254	175	210	158	225	203
ENSG00000075826.17_SEC31B	ENSG00000075826.17	ENSG00000075826	629	668	541	475	518	261	515	485	749	602	737	689	841	449	667	617	562	659	290	343	657
ENSG00000075856.12_SART3	ENSG00000075856.12	ENSG00000075856	1551	1311	1261	1409	1337	1134	1038	858	1607	1099	1564	1473	1103	1006	1557	1642	1116	1321	823	1104	1342
ENSG00000075884.14_ARHGAP15	ENSG00000075884.14	ENSG00000075884	2504	1793	1784	1538	2502	1879	1748	2217	2649	1587	3375	2632	1769	1898	2036	2881	2479	1861	2942	1717	2091
ENSG00000075886.11_TUBA3D	ENSG00000075886.11	ENSG00000075886	50	48	40	51	42	41	31	58	60	33	90	51	58	36	52	66	44	53	29	38	32
ENSG00000075891.21_PAX2	ENSG00000075891.21	ENSG00000075891	11	5	12	3	15	7	24	6	18	14	8	23	12	6	13	6	12	22	7	27	13
ENSG00000075914.13_EXOSC7	ENSG00000075914.13	ENSG00000075914	202	268	241	208	216	172	190	199	284	184	381	318	274	217	281	319	231	310	132	236	246
ENSG00000075945.13_KIFAP3	ENSG00000075945.13	ENSG00000075945	250	188	211	192	229	214	188	190	284	212	385	338	271	160	284	236	234	225	128	281	205
ENSG00000075975.16_MKRN2	ENSG00000075975.16	ENSG00000075975	599	549	621	552	651	578	489	474	683	491	637	657	501	504	657	824	516	486	566	539	614
ENSG00000076003.5_MCM6	ENSG00000076003.5	ENSG00000076003	319	300	240	327	293	239	181	162	387	232	425	283	226	235	322	386	249	335	140	236	292
ENSG00000076043.10_REXO2	ENSG00000076043.10	ENSG00000076043	337	287	319	336	235	252	234	351	350	381	561	336	260	261	326	414	380	434	207	226	414
ENSG00000076053.10_RBM7	ENSG00000076053.10	ENSG00000076053	410	287	352	361	345	285	336	285	432	360	575	547	358	409	404	440	434	415	396	408	403
ENSG00000076067.13_RBMS2	ENSG00000076067.13	ENSG00000076067	290	298	257	411	213	250	274	239	335	283	436	274	351	247	396	333	175	267	178	360	284
ENSG00000076108.11_BAZ2A	ENSG00000076108.11	ENSG00000076108	5543	5386	5461	6983	5568	4088	4975	3285	5999	5584	4472	4343	4102	4603	5674	6587	4855	4555	5720	4583	5994
ENSG00000076201.15_PTPN23	ENSG00000076201.15	ENSG00000076201	536	705	661	792	466	424	539	444	670	699	621	695	869	503	778	748	522	609	414	556	693
ENSG00000076242.15_MLH1	ENSG00000076242.15	ENSG00000076242	563	458	401	427	448	368	336	370	532	323	692	668	458	412	509	573	449	537	283	432	543
ENSG00000076248.10_UNG	ENSG00000076248.10	ENSG00000076248	184	138	102	129	141	88	119	103	197	148	152	134	125	83	117	185	109	139	44	84	125
ENSG00000076258.10_FMO4	ENSG00000076258.10	ENSG00000076258	55	35	44	34	33	35	31	19	40	36	69	56	37	41	42	59	35	54	31	47	30
ENSG00000076321.11_KLHL20	ENSG00000076321.11	ENSG00000076321	394	311	319	354	304	257	270	309	430	276	582	585	310	311	352	446	308	405	191	299	348
ENSG00000076344.16_RGS11	ENSG00000076344.16	ENSG00000076344	5	4	3	1	2	5	16	9	11	5	5	13	14	4	8	9	7	14	3	13	9
ENSG00000076351.13_SLC46A1	ENSG00000076351.13	ENSG00000076351	201	230	216	231	157	204	223	158	250	200	352	237	280	181	290	254	224	297	75	221	248
ENSG00000076356.7_PLXNA2	ENSG00000076356.7	ENSG00000076356	371	412	508	526	458	223	327	209	352	345	314	369	318	282	377	614	331	193	679	423	441
ENSG00000076382.17_SPAG5	ENSG00000076382.17	ENSG00000076382	87	62	55	54	61	43	54	47	91	61	72	77	66	77	72	112	49	81	39	63	69
ENSG00000076513.17_ANKRD13A	ENSG00000076513.17	ENSG00000076513	4046	3143	4071	3533	3326	2906	3520	2799	3758	3339	3130	3121	1981	3659	3647	4680	3993	2337	5017	3569	3956
ENSG00000076554.15_TPD52	ENSG00000076554.15	ENSG00000076554	276	327	255	205	168	150	164	283	253	161	172	484	224	284	219	331	213	228	97	166	274
ENSG00000076555.15_ACACB	ENSG00000076555.15	ENSG00000076555	606	665	565	754	402	269	439	310	535	354	462	483	553	298	654	723	450	615	231	360	591
ENSG00000076604.15_TRAF4	ENSG00000076604.15	ENSG00000076604	191	174	210	170	173	151	143	167	186	160	207	321	179	155	211	225	172	185	80	161	253
ENSG00000076641.4_PAG1	ENSG00000076641.4	ENSG00000076641	3405	3834	3190	3474	2639	3187	2929	3863	4311	3165	6398	4170	3695	3436	4563	5099	4084	3852	2342	3015	3403
ENSG00000076650.7_GPATCH1	ENSG00000076650.7	ENSG00000076650	354	283	266	320	271	238	202	192	303	243	276	327	258	206	348	346	240	291	198	271	289
ENSG00000076662.10_ICAM3	ENSG00000076662.10	ENSG00000076662	12214	10514	9471	12578	15395	10898	12653	9457	13263	10688	6624	6292	5753	7312	11521	15381	10760	6901	18916	7449	12809
ENSG00000076685.18_NT5C2	ENSG00000076685.18	ENSG00000076685	1945	1660	2262	2420	2128	1981	2099	1403	2906	1632	2271	1990	1168	2127	2191	2797	2612	1657	4329	2485	2297
ENSG00000076706.17_MCAM	ENSG00000076706.17	ENSG00000076706	59	48	57	52	54	57	75	50	81	54	82	72	50	43	52	69	55	56	66	66	92
ENSG00000076716.9_GPC4	ENSG00000076716.9	ENSG00000076716	11	2	13	9	15	8	21	13	6	8	19	34	28	8	19	12	23	24	20	11	20
ENSG00000076770.14_MBNL3	ENSG00000076770.14	ENSG00000076770	7838	5408	12906	9574	5763	7840	5376	14618	7520	12544	5644	3430	4424	13392	6559	6350	7382	5256	3356	6321	10053
ENSG00000076826.9_CAMSAP3	ENSG00000076826.9	ENSG00000076826	20	19	9	19	23	15	26	16	27	11	27	22	22	17	17	16	20	30	6	16	24
ENSG00000076864.19_RAP1GAP	ENSG00000076864.19	ENSG00000076864	384	106	297	41	116	1083	467	218	200	45	33	35	95	1491	35	219	566	381	73	398	1160
ENSG00000076924.12_XAB2	ENSG00000076924.12	ENSG00000076924	1205	1176	1219	1202	1309	1092	1105	833	1461	1291	1326	1235	1173	955	1378	1425	1066	1220	1027	911	1253
ENSG00000076928.17_ARHGEF1	ENSG00000076928.17	ENSG00000076928	9638	10159	9749	11125	9484	7244	7766	6107	10094	11930	9671	9215	11506	7203	10251	10640	8537	9218	7684	7070	9621
ENSG00000076944.16_STXBP2	ENSG00000076944.16	ENSG00000076944	2527	2674	3540	3476	2754	2892	3029	2363	3362	3136	3548	2352	2373	2865	3292	3259	3472	2413	3826	2981	3315
ENSG00000076984.17_MAP2K7	ENSG00000076984.17	ENSG00000076984	1535	1764	1455	1705	1615	1661	1469	1581	1652	1902	1608	1409	1316	1370	1843	2115	1410	1303	1327	1282	1822
ENSG00000077009.13_NMRK2	ENSG00000077009.13	ENSG00000077009	0	1	2	0	1	2	1	4	1	2	1	0	5	1	2	2	1	1	2	2	2
ENSG00000077044.10_DGKD	ENSG00000077044.10	ENSG00000077044	3045	3467	3354	3380	3111	2495	2573	2955	3701	3031	2891	3966	3446	2490	3355	3534	2728	2884	2882	2526	3456
ENSG00000077063.11_CTTNBP2	ENSG00000077063.11	ENSG00000077063	18	23	19	10	8	16	15	11	16	5	12	16	13	15	11	20	10	13	3	8	22
ENSG00000077080.10_ACTL6B	ENSG00000077080.10	ENSG00000077080	2	2	4	2	1	4	5	0	7	1	4	3	3	1	1	2	1	1	1	5	2
ENSG00000077092.19_RARB	ENSG00000077092.19	ENSG00000077092	94	54	81	77	85	52	56	56	84	44	117	117	71	73	79	104	68	77	60	49	82
ENSG00000077097.15_TOP2B	ENSG00000077097.15	ENSG00000077097	2922	2091	2032	2492	2553	1958	1670	1461	2912	2050	2772	2815	2211	1753	2600	2984	2398	2335	1620	2103	2186
ENSG00000077147.16_TM9SF3	ENSG00000077147.16	ENSG00000077147	1708	1324	1291	1549	1503	1237	1211	1175	1852	1483	2077	1781	1483	1500	1516	1812	1505	1493	1182	1352	1323
ENSG00000077150.20_NFKB2	ENSG00000077150.20	ENSG00000077150	2333	2084	2178	2512	2554	1765	2008	2271	2597	2581	2361	1834	1693	2159	2270	2742	2479	2109	2260	1621	2436
ENSG00000077152.11_UBE2T	ENSG00000077152.11	ENSG00000077152	20	7	8	8	13	13	11	14	12	10	21	16	6	25	13	16	14	14	3	21	11
ENSG00000077157.22_PPP1R12B	ENSG00000077157.22	ENSG00000077157	2745	2902	3937	4254	4017	4089	3829	3087	3403	2511	2222	3038	2391	3027	3991	5972	3893	2264	7005	2920	4822
ENSG00000077232.18_DNAJC10	ENSG00000077232.18	ENSG00000077232	1333	945	1015	873	1119	942	885	938	1443	831	1540	1930	1113	1191	1180	1342	1131	994	666	1086	1097
ENSG00000077235.18_GTF3C1	ENSG00000077235.18	ENSG00000077235	1932	1840	1699	2068	2045	1467	1411	1193	2200	1884	1840	1756	1674	1318	1943	2070	1450	1638	1133	1430	1668
ENSG00000077238.14_IL4R	ENSG00000077238.14	ENSG00000077238	4390	3909	4100	3415	2950	3748	3159	4769	4560	3752	4447	4643	3171	3914	3372	4564	5599	2834	4237	2518	5101
ENSG00000077254.14_USP33	ENSG00000077254.14	ENSG00000077254	1191	910	1101	1075	1141	874	928	916	1358	959	1406	1337	884	1054	1098	1300	1119	1055	995	1135	1109
ENSG00000077264.15_PAK3	ENSG00000077264.15	ENSG00000077264	37	31	30	23	18	29	31	23	32	25	21	54	55	9	43	38	19	38	17	13	36
ENSG00000077274.9_CAPN6	ENSG00000077274.9	ENSG00000077274	10	5	8	2	1	5	3	4	4	4	4	14	8	7	0	4	7	9	4	9	6
ENSG00000077279.18_DCX	ENSG00000077279.18	ENSG00000077279	19	9	29	11	13	17	27	16	20	15	8	50	33	16	15	6	13	26	7	13	31
ENSG00000077312.9_SNRPA	ENSG00000077312.9	ENSG00000077312	574	555	478	472	481	434	432	416	574	501	672	577	558	466	516	622	476	572	254	442	514
ENSG00000077327.16_SPAG6	ENSG00000077327.16	ENSG00000077327	12	9	14	8	4	10	13	1	10	8	3	13	6	7	13	7	7	10	10	5	16
ENSG00000077348.9_EXOSC5	ENSG00000077348.9	ENSG00000077348	130	170	187	139	155	116	157	132	172	153	260	184	121	139	147	170	160	153	99	152	168
ENSG00000077380.15_DYNC1I2	ENSG00000077380.15	ENSG00000077380	512	440	503	452	406	429	384	365	570	346	796	684	416	508	524	580	490	564	292	599	516
ENSG00000077420.16_APBB1IP	ENSG00000077420.16	ENSG00000077420	3179	2560	3109	3696	2662	2957	3189	2258	3160	2529	3147	2343	1860	2712	3536	4124	3906	2310	4692	2640	3320
ENSG00000077454.16_LRCH4	ENSG00000077454.16	ENSG00000077454	3832	4680	5031	4428	5040	4013	4458	3943	5071	5253	4416	4028	4564	4210	4879	6192	4408	3856	5388	3746	5134
ENSG00000077458.13_FAM76B	ENSG00000077458.13	ENSG00000077458	552	332	399	410	400	398	351	361	517	429	553	591	404	539	395	465	411	378	460	396	452
ENSG00000077463.15_SIRT6	ENSG00000077463.15	ENSG00000077463	256	312	305	317	336	273	291	235	418	318	340	281	257	287	286	335	283	299	327	252	320
ENSG00000077498.9_TYR	ENSG00000077498.9	ENSG00000077498	0	3	1	2	0	1	1	0	1	1	1	2	6	0	0	1	0	0	2	1	3
ENSG00000077514.9_POLD3	ENSG00000077514.9	ENSG00000077514	483	361	458	427	426	339	317	274	509	339	570	434	304	421	469	526	440	362	481	439	461
ENSG00000077522.13_ACTN2	ENSG00000077522.13	ENSG00000077522	8	3	8	5	3	5	19	4	9	5	4	23	14	2	4	2	10	8	6	7	16
ENSG00000077549.18_CAPZB	ENSG00000077549.18	ENSG00000077549	2788	2664	3098	3348	2398	2464	2982	2105	2944	2235	3279	2737	1955	2314	3297	3562	2888	2894	3122	2682	3203
ENSG00000077585.14_GPR137B	ENSG00000077585.14	ENSG00000077585	85	96	129	157	79	98	100	82	113	71	196	137	121	159	163	137	106	94	61	149	169
ENSG00000077616.11_NAALAD2	ENSG00000077616.11	ENSG00000077616	54	37	45	34	57	42	63	62	72	32	72	98	71	72	42	97	58	62	22	54	60
ENSG00000077684.16_JADE1	ENSG00000077684.16	ENSG00000077684	1678	1585	1544	1591	1887	1269	1286	1339	1812	1511	1815	1382	1514	1435	1853	2243	1364	1191	1539	1280	1588
ENSG00000077713.19_SLC25A43	ENSG00000077713.19	ENSG00000077713	67	85	53	62	58	48	53	62	90	69	74	84	69	58	64	74	63	63	24	74	70
ENSG00000077721.16_UBE2A	ENSG00000077721.16	ENSG00000077721	543	462	504	554	569	439	494	486	607	505	731	717	386	620	536	660	577	519	498	564	556
ENSG00000077782.20_FGFR1	ENSG00000077782.20	ENSG00000077782	152	318	204	250	314	170	197	115	206	162	398	231	351	184	299	440	184	211	96	179	291
ENSG00000077800.13_FKBP6	ENSG00000077800.13	ENSG00000077800	17	5	9	7	4	6	12	8	9	19	16	12	11	3	6	5	6	9	5	15	9
ENSG00000077935.17_SMC1B	ENSG00000077935.17	ENSG00000077935	11	34	21	18	18	19	15	11	15	8	20	25	15	14	36	17	14	29	8	20	24
ENSG00000077942.19_FBLN1	ENSG00000077942.19	ENSG00000077942	17	12	16	11	7	10	23	5	9	10	16	34	19	11	8	12	10	20	11	11	18
ENSG00000077943.8_ITGA8	ENSG00000077943.8	ENSG00000077943	17	6	8	7	8	6	17	8	11	8	1	29	16	14	8	10	8	8	3	5	11
ENSG00000077984.6_CST7	ENSG00000077984.6	ENSG00000077984	2023	1587	782	2221	2273	1838	1174	1428	1816	1957	926	1086	1245	1236	1002	1403	2003	956	2306	879	1067
ENSG00000078018.20_MAP2	ENSG00000078018.20	ENSG00000078018	50	21	25	14	15	13	37	27	34	17	21	63	47	39	19	17	18	31	21	25	26
ENSG00000078043.16_PIAS2	ENSG00000078043.16	ENSG00000078043	714	604	594	548	559	489	553	611	837	412	1037	1015	819	637	817	755	610	625	417	547	772
ENSG00000078053.17_AMPH	ENSG00000078053.17	ENSG00000078053	132	97	59	102	138	105	52	53	156	55	104	139	73	39	72	90	111	69	68	61	46
ENSG00000078061.13_ARAF	ENSG00000078061.13	ENSG00000078061	981	928	1056	1123	920	969	934	863	1074	924	1205	950	957	947	1174	1251	944	976	823	936	1071
ENSG00000078070.13_MCCC1	ENSG00000078070.13	ENSG00000078070	404	310	330	347	304	243	259	273	416	196	534	414	289	287	360	352	340	334	178	281	337
ENSG00000078081.8_LAMP3	ENSG00000078081.8	ENSG00000078081	31	46	48	44	21	22	39	23	22	37	139	114	21	167	31	45	49	153	57	166	112
ENSG00000078098.14_FAP	ENSG00000078098.14	ENSG00000078098	7	5	7	3	0	2	8	12	4	2	8	14	13	14	4	3	12	27	2	9	10
ENSG00000078114.18_NEBL	ENSG00000078114.18	ENSG00000078114	37	12	12	18	6	16	32	15	21	11	259	47	32	10	15	10	30	27	41	22	43
ENSG00000078124.12_ACER3	ENSG00000078124.12	ENSG00000078124	390	366	477	445	307	384	403	362	481	304	682	551	405	543	443	508	464	402	351	568	508
ENSG00000078140.14_UBE2K	ENSG00000078140.14	ENSG00000078140	837	701	614	790	610	573	545	570	805	677	943	734	610	689	637	813	568	711	540	643	717
ENSG00000078142.13_PIK3C3	ENSG00000078142.13	ENSG00000078142	1397	1059	1290	1146	1289	1035	1123	1136	1490	853	1760	1503	1158	1207	1582	1861	1309	1208	1356	1205	1343
ENSG00000078177.14_N4BP2	ENSG00000078177.14	ENSG00000078177	786	632	641	491	631	516	468	580	711	476	1437	971	903	630	526	915	828	795	308	604	824
ENSG00000078237.7_TIGAR	ENSG00000078237.7	ENSG00000078237	344	365	411	481	384	296	431	322	378	234	525	397	306	380	508	517	279	308	297	429	395
ENSG00000078246.17_TULP3	ENSG00000078246.17	ENSG00000078246	159	134	120	132	111	115	88	93	138	79	117	136	129	102	137	132	102	150	35	134	131
ENSG00000078269.15_SYNJ2	ENSG00000078269.15	ENSG00000078269	564	608	796	556	522	354	459	580	763	529	951	612	664	424	688	721	539	879	338	522	555
ENSG00000078295.17_ADCY2	ENSG00000078295.17	ENSG00000078295	36	18	30	14	17	25	50	12	21	27	19	62	43	18	16	22	30	24	13	24	36
ENSG00000078304.19_PPP2R5C	ENSG00000078304.19	ENSG00000078304	3742	3555	3118	3725	3735	2828	2681	2475	3890	2856	3955	3718	3158	2959	3607	3936	3517	3252	2901	2739	3597
ENSG00000078319.9_PMS2P1	ENSG00000078319.9	ENSG00000078319	141	171	102	109	106	90	83	123	97	92	199	141	101	109	148	167	106	104	75	92	121
ENSG00000078328.21_RBFOX1	ENSG00000078328.21	ENSG00000078328	21	9	18	12	13	9	35	7	15	15	14	61	46	21	6	20	22	20	8	23	25
ENSG00000078369.18_GNB1	ENSG00000078369.18	ENSG00000078369	5381	4742	5272	6243	5155	4202	4885	3813	5890	5025	5718	4725	3683	4819	5720	6183	5015	4701	5409	5095	5677
ENSG00000078399.19_HOXA9	ENSG00000078399.19	ENSG00000078399	17	15	13	20	6	13	10	8	6	15	7	36	14	6	15	16	14	11	5	9	8
ENSG00000078401.7_EDN1	ENSG00000078401.7	ENSG00000078401	19	15	15	9	17	11	17	23	15	8	29	30	21	15	27	25	25	13	26	16	28
ENSG00000078403.17_MLLT10	ENSG00000078403.17	ENSG00000078403	1262	967	885	985	839	802	760	773	1212	816	1274	1081	872	826	1186	1219	899	989	564	901	1002
ENSG00000078487.17_ZCWPW1	ENSG00000078487.17	ENSG00000078487	237	195	256	261	204	176	229	150	196	192	180	212	174	244	230	293	244	175	341	203	309
ENSG00000078549.14_ADCYAP1R1	ENSG00000078549.14	ENSG00000078549	16	0	8	8	7	8	21	9	6	5	4	13	12	7	4	7	5	13	4	9	6
ENSG00000078579.9_FGF20	ENSG00000078579.9	ENSG00000078579	3	2	3	2	1	1	6	1	5	5	0	6	3	1	1	3	2	6	0	1	8
ENSG00000078589.13_P2RY10	ENSG00000078589.13	ENSG00000078589	780	617	539	632	870	478	533	495	1042	534	643	940	558	652	831	799	899	636	514	539	753
ENSG00000078596.11_ITM2A	ENSG00000078596.11	ENSG00000078596	452	227	273	268	367	227	248	276	458	453	526	432	345	298	352	411	279	323	163	219	236
ENSG00000078618.21_NRDC	ENSG00000078618.21	ENSG00000078618	2744	2392	2639	2622	2811	2299	2342	2302	2974	2948	2675	2458	1798	2835	2595	3507	3138	2278	3621	2705	2966
ENSG00000078668.14_VDAC3	ENSG00000078668.14	ENSG00000078668	323	328	363	314	418	304	293	324	484	336	541	424	266	317	355	458	366	430	276	383	353
ENSG00000078674.17_PCM1	ENSG00000078674.17	ENSG00000078674	3811	2778	2710	2830	2560	2700	2341	2179	3526	2508	3542	3582	2595	2379	3308	4018	3204	3057	2070	2359	3025
ENSG00000078687.17_TNRC6C	ENSG00000078687.17	ENSG00000078687	2777	2552	2110	2740	2054	1660	1687	1737	2584	2082	2454	2608	2520	1379	2991	3015	2060	2326	1210	1541	2465
ENSG00000078699.21_CBFA2T2	ENSG00000078699.21	ENSG00000078699	898	840	701	919	684	640	568	568	908	779	913	918	839	618	986	1063	666	791	446	637	857
ENSG00000078725.13_BRINP1	ENSG00000078725.13	ENSG00000078725	6	5	4	3	0	1	3	0	2	4	3	24	4	4	2	0	3	7	5	8	15
ENSG00000078747.15_ITCH	ENSG00000078747.15	ENSG00000078747	2702	2380	2403	2803	2958	2182	2260	1882	3071	2028	2294	2457	1625	2129	2522	3287	2408	2015	2784	2133	2519
ENSG00000078795.16_PKD2L2	ENSG00000078795.16	ENSG00000078795	47	39	35	40	21	28	38	32	40	18	55	55	30	35	60	44	31	36	24	30	40
ENSG00000078804.13_TP53INP2	ENSG00000078804.13	ENSG00000078804	237	207	326	318	292	236	191	160	256	221	160	126	192	161	329	353	200	113	379	133	318
ENSG00000078808.17_SDF4	ENSG00000078808.17	ENSG00000078808	2003	1855	1896	2040	1955	1599	1646	1524	2132	1923	2262	2104	1833	1733	2079	2309	1755	1903	1638	1708	1958
ENSG00000078814.16_MYH7B	ENSG00000078814.16	ENSG00000078814	154	222	219	226	183	153	200	177	185	212	212	217	237	199	126	269	200	174	185	198	227
ENSG00000078898.7_BPIFB2	ENSG00000078898.7	ENSG00000078898	0	1	0	0	2	3	4	1	2	3	0	0	1	2	0	0	1	3	0	1	3
ENSG00000078900.15_TP73	ENSG00000078900.15	ENSG00000078900	61	70	61	53	37	40	65	64	73	47	104	112	84	51	74	96	36	65	27	57	87
ENSG00000078902.16_TOLLIP	ENSG00000078902.16	ENSG00000078902	1032	1235	1112	1229	1249	1284	1107	1105	1549	1431	1702	1258	1062	1155	1789	1536	1283	967	1310	1159	1466
ENSG00000078967.13_UBE2D4	ENSG00000078967.13	ENSG00000078967	194	151	177	187	147	179	153	133	213	116	258	248	161	166	250	266	165	189	96	193	216
ENSG00000079101.16_CLUL1	ENSG00000079101.16	ENSG00000079101	6	1	6	6	1	3	6	3	12	4	1	9	7	2	4	1	8	5	2	5	7
ENSG00000079102.16_RUNX1T1	ENSG00000079102.16	ENSG00000079102	29	23	15	11	13	16	28	23	29	26	31	45	26	13	12	8	27	18	12	37	30
ENSG00000079112.10_CDH17	ENSG00000079112.10	ENSG00000079112	2	0	4	3	5	5	5	7	3	4	5	7	12	2	6	5	5	7	6	6	5
ENSG00000079134.12_THOC1	ENSG00000079134.12	ENSG00000079134	498	360	356	351	375	359	289	381	433	232	603	604	457	322	443	538	388	470	200	396	405
ENSG00000079150.18_FKBP7	ENSG00000079150.18	ENSG00000079150	11	10	10	13	7	14	11	12	7	8	19	25	9	9	14	7	10	16	8	15	10
ENSG00000079156.17_OSBPL6	ENSG00000079156.17	ENSG00000079156	17	18	22	18	10	11	36	17	17	13	12	37	32	26	13	25	36	31	71	24	22
ENSG00000079215.14_SLC1A3	ENSG00000079215.14	ENSG00000079215	20	21	41	27	18	29	56	24	33	8	67	49	28	43	29	21	51	46	28	19	27
ENSG00000079246.16_XRCC5	ENSG00000079246.16	ENSG00000079246	3593	3116	3088	3376	3932	2779	2797	2585	4335	2846	4675	4035	2605	3018	3697	4568	3741	3451	3701	3309	3658
ENSG00000079257.8_LXN	ENSG00000079257.8	ENSG00000079257	120	69	61	67	109	56	68	63	98	84	110	88	54	92	91	88	65	77	102	94	66
ENSG00000079263.19_SP140	ENSG00000079263.19	ENSG00000079263	1855	1279	1219	1274	1173	919	925	797	1355	815	1581	1867	906	1846	1133	1896	1410	1254	1078	1746	1427
ENSG00000079277.21_MKNK1	ENSG00000079277.21	ENSG00000079277	1897	1436	1928	1993	1487	1757	1972	1822	1609	1673	1975	1548	1141	1832	1602	2244	1960	1260	1776	1792	2030
ENSG00000079308.19_TNS1	ENSG00000079308.19	ENSG00000079308	11539	9254	11359	13329	11965	17017	8520	10804	11687	20556	14379	5468	4287	8213	15517	16953	9937	5610	4289	10578	15535
ENSG00000079313.15_REXO1	ENSG00000079313.15	ENSG00000079313	932	1119	996	1125	996	834	901	895	1126	1116	1160	1110	1376	987	1234	1245	866	885	733	785	1100
ENSG00000079332.15_SAR1A	ENSG00000079332.15	ENSG00000079332	1586	1310	1359	1567	1537	1209	1138	990	1668	1204	1900	1526	1213	1198	1581	1791	1263	1397	1220	1290	1416
ENSG00000079335.20_CDC14A	ENSG00000079335.20	ENSG00000079335	1364	1251	1258	1118	950	812	912	1192	1226	1081	1923	1534	1494	1148	1446	1812	1103	1307	718	1027	1334
ENSG00000079337.16_RAPGEF3	ENSG00000079337.16	ENSG00000079337	222	208	242	252	266	153	412	170	182	149	246	229	269	279	259	270	267	212	314	285	224
ENSG00000079385.22_CEACAM1	ENSG00000079385.22	ENSG00000079385	309	354	397	599	232	341	405	301	298	253	1286	360	185	1106	341	752	538	546	533	984	603
ENSG00000079387.14_SENP1	ENSG00000079387.14	ENSG00000079387	577	430	476	411	454	393	355	427	535	428	627	626	389	456	495	660	483	454	355	513	496
ENSG00000079393.20_DUSP13	ENSG00000079393.20	ENSG00000079393	8	5	11	9	2	6	10	16	7	6	4	24	2	8	1	6	9	9	20	5	7
ENSG00000079432.7_CIC	ENSG00000079432.7	ENSG00000079432	2876	2617	2492	3189	2746	2379	2318	2166	3146	2950	2695	2367	3098	1957	3172	3353	2609	2438	2375	1918	3123
ENSG00000079435.10_LIPE	ENSG00000079435.10	ENSG00000079435	273	339	294	264	257	224	214	251	334	260	434	431	372	252	352	398	237	293	150	218	343
ENSG00000079459.13_FDFT1	ENSG00000079459.13	ENSG00000079459	1508	970	1177	1142	1221	955	1047	1388	1630	1212	1674	1286	998	1184	1595	1514	1403	1408	1006	1163	1463
ENSG00000079462.7_PAFAH1B3	ENSG00000079462.7	ENSG00000079462	122	112	89	96	84	107	83	87	92	80	153	127	103	71	115	120	88	164	41	78	82
ENSG00000079482.13_OPHN1	ENSG00000079482.13	ENSG00000079482	63	77	85	52	74	86	84	63	74	72	81	94	71	63	87	80	70	75	65	101	76
ENSG00000079557.5_AFM	ENSG00000079557.5	ENSG00000079557	1	0	2	0	0	1	1	1	0	1	0	1	1	1	0	1	2	0	1	2	1
ENSG00000079616.12_KIF22	ENSG00000079616.12	ENSG00000079616	1020	724	714	838	826	621	580	595	945	713	861	746	712	503	792	975	625	714	332	517	620
ENSG00000079689.14_SCGN	ENSG00000079689.14	ENSG00000079689	0	1	0	1	3	1	4	1	2	3	1	10	0	2	3	0	3	1	3	3	0
ENSG00000079691.18_CARMIL1	ENSG00000079691.18	ENSG00000079691	344	292	193	198	194	162	286	243	216	169	469	389	196	148	221	379	159	372	127	283	324
ENSG00000079739.17_PGM1	ENSG00000079739.17	ENSG00000079739	374	354	378	479	327	359	362	295	427	348	401	463	321	318	382	449	399	364	522	389	375
ENSG00000079785.15_DDX1	ENSG00000079785.15	ENSG00000079785	365	302	294	280	289	301	270	229	425	264	521	409	340	245	320	432	339	347	199	300	323
ENSG00000079805.16_DNM2	ENSG00000079805.16	ENSG00000079805	6265	6782	7502	7366	7033	6220	7080	5771	7976	6899	7545	8110	6337	6970	7717	8857	7340	6216	7820	6784	7899
ENSG00000079819.19_EPB41L2	ENSG00000079819.19	ENSG00000079819	244	261	351	297	165	216	202	246	401	212	287	367	236	283	329	383	317	248	162	338	334
ENSG00000079841.18_RIMS1	ENSG00000079841.18	ENSG00000079841	9	3	14	8	7	10	13	12	5	11	3	25	24	3	3	6	10	11	3	9	16
ENSG00000079931.15_MOXD1	ENSG00000079931.15	ENSG00000079931	21	16	22	11	14	9	19	13	17	16	6	47	13	39	11	32	10	15	12	22	13
ENSG00000079950.14_STX7	ENSG00000079950.14	ENSG00000079950	4264	2980	3958	3667	3923	3028	3477	3867	4381	2883	3606	5400	2935	4627	3608	4885	4124	2446	4890	3794	4468
ENSG00000079974.17_RABL2B	ENSG00000079974.17	ENSG00000079974	519	449	486	437	365	322	309	350	440	421	620	574	485	332	527	505	488	412	194	300	413
ENSG00000079999.14_KEAP1	ENSG00000079999.14	ENSG00000079999	654	621	542	744	632	542	530	403	716	577	722	664	565	534	662	746	522	606	407	528	584
ENSG00000080007.8_DDX43	ENSG00000080007.8	ENSG00000080007	37	11	45	29	12	19	18	13	27	16	21	63	25	28	8	10	19	22	24	29	41
ENSG00000080031.10_PTPRH	ENSG00000080031.10	ENSG00000080031	11	4	6	1	1	8	10	5	11	11	8	11	3	4	8	3	5	7	1	8	11
ENSG00000080166.16_DCT	ENSG00000080166.16	ENSG00000080166	28	13	25	7	9	10	18	6	11	16	6	25	12	10	12	9	16	18	5	15	11
ENSG00000080189.15_SLC35C2	ENSG00000080189.15	ENSG00000080189	1064	1195	1408	1107	1145	995	1089	1108	1263	1176	1580	1400	1446	912	1325	1538	1105	1208	836	976	1255
ENSG00000080200.10_CRYBG3	ENSG00000080200.10	ENSG00000080200	428	384	541	524	427	431	480	326	867	329	812	744	512	454	739	647	445	508	461	504	608
ENSG00000080224.17_EPHA6	ENSG00000080224.17	ENSG00000080224	5	5	7	3	2	4	5	4	4	0	4	11	4	0	0	1	2	5	1	4	3
ENSG00000080293.9_SCTR	ENSG00000080293.9	ENSG00000080293	3	5	5	1	3	2	13	6	4	1	4	18	5	2	4	5	0	12	2	9	1
ENSG00000080298.15_RFX3	ENSG00000080298.15	ENSG00000080298	896	636	659	470	744	567	551	548	876	564	978	999	713	713	841	980	691	631	605	561	854
ENSG00000080345.18_RIF1	ENSG00000080345.18	ENSG00000080345	2022	1431	1634	1507	1862	1414	1462	1355	2061	1588	2315	2384	1777	1882	1770	2037	1835	1916	1410	1679	1781
ENSG00000080371.6_RAB21	ENSG00000080371.6	ENSG00000080371	1794	1504	1769	1831	1813	1461	1587	1446	1933	1633	2146	1927	1453	1690	1828	2303	1740	1618	1866	1611	1977
ENSG00000080493.17_SLC4A4	ENSG00000080493.17	ENSG00000080493	154	140	50	156	139	116	68	62	172	96	73	121	105	21	91	91	96	55	40	49	57
ENSG00000080503.24_SMARCA2	ENSG00000080503.24	ENSG00000080503	6788	5350	5326	6565	5576	4733	4787	4122	6268	4537	6776	5872	5004	4090	6483	7114	5293	5263	4287	4281	6146
ENSG00000080511.5_RDH8	ENSG00000080511.5	ENSG00000080511	0	2	2	5	3	0	5	2	2	4	1	5	1	2	0	3	1	9	0	1	6
ENSG00000080546.13_SESN1	ENSG00000080546.13	ENSG00000080546	565	588	438	359	506	426	377	612	742	450	526	823	960	400	630	599	417	415	355	374	444
ENSG00000080561.13_MID2	ENSG00000080561.13	ENSG00000080561	104	111	84	70	83	75	84	76	117	103	129	95	112	31	148	156	113	139	44	43	141
ENSG00000080572.13_PIH1D3	ENSG00000080572.13	ENSG00000080572	4	1	2	0	0	5	3	0	4	2	1	5	14	1	1	2	2	4	2	3	0
ENSG00000080573.7_COL5A3	ENSG00000080573.7	ENSG00000080573	143	197	76	295	328	7	46	200	397	428	62	241	13	83	267	83	65	165	70	41	118
ENSG00000080603.17_SRCAP	ENSG00000080603.17	ENSG00000080603	2423	2193	1951	3305	1606	1549	1840	1213	2373	2205	2057	2309	2938	1797	2949	2564	1864	2025	1575	1851	2466
ENSG00000080608.10_PUM3	ENSG00000080608.10	ENSG00000080608	404	303	268	287	276	248	242	234	370	210	544	436	317	275	360	368	337	322	161	266	287
ENSG00000080618.16_CPB2	ENSG00000080618.16	ENSG00000080618	5	2	3	0	7	0	2	1	2	3	0	6	3	4	3	5	0	5	0	4	2
ENSG00000080644.16_CHRNA3	ENSG00000080644.16	ENSG00000080644	18	7	13	8	9	6	29	5	5	6	3	11	14	8	6	9	6	11	7	14	25
ENSG00000080709.16_KCNN2	ENSG00000080709.16	ENSG00000080709	9	1	7	4	3	6	9	8	7	7	3	18	11	4	4	5	10	7	2	4	8
ENSG00000080802.18_CNOT4	ENSG00000080802.18	ENSG00000080802	1124	996	983	1040	953	904	812	742	1210	742	1285	1363	917	1020	1161	1243	1005	985	749	1056	1029
ENSG00000080815.19_PSEN1	ENSG00000080815.19	ENSG00000080815	2714	2136	2779	2878	2777	2322	2518	2234	3029	2364	2499	2471	1671	2791	2825	3508	2786	2128	3482	2566	3144
ENSG00000080819.9_CPOX	ENSG00000080819.9	ENSG00000080819	383	409	399	424	330	313	293	294	498	365	534	511	431	323	414	481	341	376	195	307	418
ENSG00000080822.17_CLDND1	ENSG00000080822.17	ENSG00000080822	951	621	572	609	861	591	511	597	1001	708	978	1125	721	715	834	1389	724	582	494	622	818
ENSG00000080823.23_MOK	ENSG00000080823.23	ENSG00000080823	155	103	112	55	110	77	75	83	78	83	82	85	73	70	104	115	71	59	88	69	65
ENSG00000080824.18_HSP90AA1	ENSG00000080824.18	ENSG00000080824	2004	1701	1420	2356	1940	1402	1336	966	2481	2083	3562	3008	2286	1747	1824	2210	2784	2872	1190	2432	1435
ENSG00000080839.12_RBL1	ENSG00000080839.12	ENSG00000080839	563	428	365	426	442	363	312	339	565	445	527	526	386	389	461	548	471	481	199	353	437
ENSG00000080845.17_DLGAP4	ENSG00000080845.17	ENSG00000080845	870	917	927	1100	758	731	737	614	911	832	1024	960	846	809	992	1139	848	929	736	913	952
ENSG00000080854.15_IGSF9B	ENSG00000080854.15	ENSG00000080854	627	674	700	569	365	329	384	471	570	535	1495	694	882	615	894	895	633	1167	169	590	743
ENSG00000080910.13_CFHR2	ENSG00000080910.13	ENSG00000080910	4	3	2	2	1	4	4	3	5	4	3	4	8	2	1	0	6	3	1	5	2
ENSG00000080947.15_CROCCP3	ENSG00000080947.15	ENSG00000080947	774	699	696	755	540	487	464	501	791	594	935	791	761	526	738	790	596	724	348	504	630
ENSG00000080986.13_NDC80	ENSG00000080986.13	ENSG00000080986	53	31	31	34	33	30	28	27	44	37	39	56	33	69	35	47	53	31	27	72	34
ENSG00000081014.11_AP4E1	ENSG00000081014.11	ENSG00000081014	416	317	334	274	388	281	361	291	401	258	470	478	317	390	373	426	345	356	240	418	389
ENSG00000081019.13_RSBN1	ENSG00000081019.13	ENSG00000081019	1355	1124	1086	1073	1066	1027	1052	1133	1401	1037	1431	1399	1047	1012	1426	1611	1265	1189	850	950	1168
ENSG00000081026.19_MAGI3	ENSG00000081026.19	ENSG00000081026	158	113	129	125	125	135	149	132	178	100	238	148	165	101	145	251	166	201	64	108	204
ENSG00000081041.9_CXCL2	ENSG00000081041.9	ENSG00000081041	8	8	10	11	10	5	2	3	6	4	6	5	11	17	11	16	2	10	8	17	4
ENSG00000081051.8_AFP	ENSG00000081051.8	ENSG00000081051	4	2	1	0	0	1	9	2	1	2	4	7	5	2	4	1	5	2	1	2	3
ENSG00000081052.13_COL4A4	ENSG00000081052.13	ENSG00000081052	352	159	158	163	146	147	134	136	209	115	136	309	178	121	228	315	107	154	78	96	157
ENSG00000081059.20_TCF7	ENSG00000081059.20	ENSG00000081059	8504	9088	8449	7167	6387	5819	6997	7214	9017	7052	14273	11494	11852	4966	12867	13484	8147	11505	2807	6565	10402
ENSG00000081087.15_OSTM1	ENSG00000081087.15	ENSG00000081087	772	696	804	770	895	767	807	745	1052	862	1037	1011	666	1048	768	1150	891	837	895	990	788
ENSG00000081138.14_CDH7	ENSG00000081138.14	ENSG00000081138	11	14	13	5	2	11	19	10	8	13	7	36	27	7	2	4	15	13	3	15	9
ENSG00000081148.12_IMPG2	ENSG00000081148.12	ENSG00000081148	43	36	45	40	41	31	38	56	49	42	64	78	51	45	59	39	46	53	34	45	44
ENSG00000081154.12_PCNP	ENSG00000081154.12	ENSG00000081154	710	463	470	509	527	476	380	503	676	587	781	693	564	550	461	586	515	493	337	482	482
ENSG00000081177.18_EXD2	ENSG00000081177.18	ENSG00000081177	129	147	153	125	107	132	119	126	178	114	222	146	168	91	178	184	108	156	61	104	141
ENSG00000081181.8_ARG2	ENSG00000081181.8	ENSG00000081181	48	64	99	50	54	47	37	61	77	43	67	91	50	37	59	59	36	42	33	56	71
ENSG00000081189.15_MEF2C	ENSG00000081189.15	ENSG00000081189	1619	1479	1434	1024	1582	1175	1233	1119	2050	1136	1830	2722	1046	2107	1438	1745	1236	988	1240	1704	1902
ENSG00000081237.20_PTPRC	ENSG00000081237.20	ENSG00000081237	33394	25014	28147	26983	38526	23141	24730	27435	36120	28157	35150	26538	20418	31343	27958	38003	35123	24544	32872	26510	29898
ENSG00000081248.11_CACNA1S	ENSG00000081248.11	ENSG00000081248	3	4	5	2	2	1	5	4	1	1	0	8	4	5	9	0	2	7	3	5	6
ENSG00000081277.12_PKP1	ENSG00000081277.12	ENSG00000081277	11	4	8	6	3	10	7	3	5	1	4	21	10	3	3	12	14	9	10	14	6
ENSG00000081307.12_UBA5	ENSG00000081307.12	ENSG00000081307	504	388	360	358	381	349	289	352	516	340	648	537	442	364	459	581	383	464	250	347	442
ENSG00000081320.11_STK17B	ENSG00000081320.11	ENSG00000081320	7746	6469	6613	5509	6874	5349	5761	6640	7537	6500	9487	8440	5888	10011	5589	8578	8367	6531	9165	8088	7273
ENSG00000081377.17_CDC14B	ENSG00000081377.17	ENSG00000081377	320	197	181	202	240	246	264	241	318	265	214	271	227	119	326	245	194	280	189	241	225
ENSG00000081386.12_ZNF510	ENSG00000081386.12	ENSG00000081386	483	329	321	260	366	298	255	309	492	288	581	554	431	327	354	443	388	350	160	265	364
ENSG00000081479.15_LRP2	ENSG00000081479.15	ENSG00000081479	32	12	14	8	10	11	38	14	11	14	7	36	27	13	5	11	24	17	11	12	21
ENSG00000081665.14_ZNF506	ENSG00000081665.14	ENSG00000081665	1863	1643	1589	1392	1524	1409	1007	1311	1719	1146	2068	2217	1685	1187	1597	1827	1467	1445	836	1058	1697
ENSG00000081692.12_JMJD4	ENSG00000081692.12	ENSG00000081692	462	726	672	490	693	552	485	650	792	575	855	1051	880	558	827	845	583	624	264	530	678
ENSG00000081721.12_DUSP12	ENSG00000081721.12	ENSG00000081721	139	130	133	116	125	118	94	127	171	141	201	177	127	130	128	180	152	139	104	114	145
ENSG00000081760.17_AACS	ENSG00000081760.17	ENSG00000081760	274	316	291	344	239	177	261	207	298	182	425	407	345	188	339	345	222	313	158	256	297
ENSG00000081791.9_DELE1	ENSG00000081791.9	ENSG00000081791	1147	1265	1272	1205	1127	1011	1154	958	1408	979	1484	1452	1315	1023	1380	1528	1040	1139	828	1010	1317
ENSG00000081800.9_SLC13A1	ENSG00000081800.9	ENSG00000081800	5	3	10	7	6	4	4	3	4	3	6	13	6	6	5	2	4	6	3	4	10
ENSG00000081803.16_CADPS2	ENSG00000081803.16	ENSG00000081803	9	1	5	8	2	3	6	0	0	2	1	15	0	2	3	2	9	8	5	2	5
ENSG00000081818.4_PCDHB4	ENSG00000081818.4	ENSG00000081818	12	6	4	6	10	8	10	7	7	4	6	19	12	8	5	1	6	14	2	5	10
ENSG00000081842.18_PCDHA6	ENSG00000081842.18	ENSG00000081842	10	7	4	4	4	8	15	10	6	4	2	14	7	4	7	5	8	5	0	4	2
ENSG00000081853.15_PCDHGA2	ENSG00000081853.15	ENSG00000081853	12	3	13	4	7	15	15	8	4	8	2	17	6	11	15	3	12	12	3	14	9
ENSG00000081870.11_HSPB11	ENSG00000081870.11	ENSG00000081870	180	140	130	113	142	133	125	128	198	83	176	189	133	112	179	174	156	107	91	135	132
ENSG00000081913.14_PHLPP1	ENSG00000081913.14	ENSG00000081913	423	467	426	479	570	548	496	409	697	485	580	532	459	431	627	792	472	353	765	537	546
ENSG00000081923.14_ATP8B1	ENSG00000081923.14	ENSG00000081923	255	202	190	221	152	143	172	224	253	156	288	263	208	255	272	266	188	238	106	170	311
ENSG00000081985.11_IL12RB2	ENSG00000081985.11	ENSG00000081985	224	180	135	129	228	70	92	73	145	146	174	286	129	109	127	220	59	64	77	264	106
ENSG00000082014.16_SMARCD3	ENSG00000082014.16	ENSG00000082014	340	432	455	566	428	468	430	420	596	486	693	534	598	578	561	661	460	436	522	548	516
ENSG00000082068.9_WDR70	ENSG00000082068.9	ENSG00000082068	629	432	384	459	422	385	339	371	534	327	655	632	399	381	513	594	471	474	251	453	448
ENSG00000082074.18_FYB1	ENSG00000082074.18	ENSG00000082074	15402	13146	15152	15371	12138	12451	15319	12335	14694	10848	18733	15440	11669	18282	15873	21915	17366	13921	16905	15924	18648
ENSG00000082126.18_MPP4	ENSG00000082126.18	ENSG00000082126	13	7	5	5	9	6	21	8	12	4	5	10	9	9	2	5	9	13	4	8	11
ENSG00000082146.13_STRADB	ENSG00000082146.13	ENSG00000082146	8037	4665	7887	9756	5776	8060	5384	9607	7572	14822	6907	2655	3443	7630	7522	8717	8123	4260	4511	5945	8675
ENSG00000082153.18_BZW1	ENSG00000082153.18	ENSG00000082153	776	775	693	735	701	701	731	668	920	801	1275	1101	849	888	814	1113	963	870	741	908	918
ENSG00000082175.15_PGR	ENSG00000082175.15	ENSG00000082175	18	7	23	10	5	13	27	16	18	8	4	29	20	8	5	4	7	15	3	16	11
ENSG00000082196.20_C1QTNF3	ENSG00000082196.20	ENSG00000082196	118	69	79	72	70	79	70	72	92	67	132	116	82	45	83	92	75	90	36	62	105
ENSG00000082212.13_ME2	ENSG00000082212.13	ENSG00000082212	1490	1295	1596	1379	1360	1184	1615	1157	1605	1056	1864	1821	1078	1532	1675	1793	1705	1281	1618	1465	1607
ENSG00000082213.18_C5orf22	ENSG00000082213.18	ENSG00000082213	358	270	359	322	311	272	260	260	365	270	404	479	270	332	346	388	326	307	218	338	342
ENSG00000082258.13_CCNT2	ENSG00000082258.13	ENSG00000082258	1855	1452	1596	1470	1752	1560	1324	1603	1969	1234	2291	2184	1541	1760	1733	2294	1713	1395	1438	1475	1614
ENSG00000082269.16_FAM135A	ENSG00000082269.16	ENSG00000082269	281	207	271	149	263	227	224	203	336	189	465	523	303	325	276	330	270	234	149	249	251
ENSG00000082293.13_COL19A1	ENSG00000082293.13	ENSG00000082293	479	336	335	81	275	233	205	595	446	181	14	919	293	625	240	316	418	200	115	227	770
ENSG00000082397.17_EPB41L3	ENSG00000082397.17	ENSG00000082397	526	567	659	605	365	369	600	250	763	306	1202	718	500	876	575	652	419	484	414	1346	783
ENSG00000082438.17_COBLL1	ENSG00000082438.17	ENSG00000082438	516	353	332	295	300	339	256	349	423	257	135	836	333	390	257	493	295	237	192	290	465
ENSG00000082458.12_DLG3	ENSG00000082458.12	ENSG00000082458	252	220	136	248	272	214	155	123	289	246	255	230	201	102	212	222	258	204	87	129	140
ENSG00000082482.13_KCNK2	ENSG00000082482.13	ENSG00000082482	8	1	2	3	1	2	5	0	1	1	1	13	7	1	0	3	2	4	1	6	7
ENSG00000082497.12_SERTAD4	ENSG00000082497.12	ENSG00000082497	14	6	14	1	5	0	14	4	6	3	5	10	13	3	4	4	13	19	1	9	7
ENSG00000082512.15_TRAF5	ENSG00000082512.15	ENSG00000082512	1478	1140	1091	861	1064	877	825	916	1326	847	1319	1839	1182	864	1242	1755	1010	997	472	835	1190
ENSG00000082515.18_MRPL22	ENSG00000082515.18	ENSG00000082515	98	88	110	67	88	92	77	87	101	100	174	175	87	108	112	137	91	118	72	98	107
ENSG00000082516.9_GEMIN5	ENSG00000082516.9	ENSG00000082516	383	341	310	408	289	281	275	221	361	308	447	401	298	274	415	467	265	371	145	299	340
ENSG00000082556.13_OPRK1	ENSG00000082556.13	ENSG00000082556	10	3	3	2	1	8	11	6	5	7	2	26	12	1	3	7	1	11	3	8	10
ENSG00000082641.16_NFE2L1	ENSG00000082641.16	ENSG00000082641	2076	1685	1649	1994	1651	1302	1329	1068	2081	1667	1865	1622	1378	1437	1821	1972	1603	1484	1352	1535	1596
ENSG00000082684.16_SEMA5B	ENSG00000082684.16	ENSG00000082684	15	6	16	7	8	14	27	13	13	20	9	31	17	5	12	12	17	19	3	19	20
ENSG00000082701.15_GSK3B	ENSG00000082701.15	ENSG00000082701	2904	2382	2857	3116	2708	2479	2476	2275	2961	2572	2841	2431	1747	2456	3063	4072	2675	2221	3463	2360	2975
ENSG00000082781.12_ITGB5	ENSG00000082781.12	ENSG00000082781	451	260	459	229	596	635	377	434	565	654	328	633	263	211	477	331	304	578	577	613	332
ENSG00000082805.20_ERC1	ENSG00000082805.20	ENSG00000082805	1552	1155	1243	1415	996	973	879	961	1427	872	1826	1444	1155	804	1607	1607	1051	1337	802	1110	1505
ENSG00000082898.17_XPO1	ENSG00000082898.17	ENSG00000082898	2171	1646	1480	1676	1222	1584	1171	1295	1910	1497	2537	1970	1579	2167	1892	2416	1578	1545	1185	1845	1709
ENSG00000082929.8_LINC01587	ENSG00000082929.8	ENSG00000082929	2	2	1	3	0	1	1	2	0	0	0	1	3	3	0	0	1	3	0	3	1
ENSG00000082996.19_RNF13	ENSG00000082996.19	ENSG00000082996	1142	908	1223	997	1120	1006	1311	1106	1185	960	1323	1127	787	1412	1078	1748	1258	990	1544	1476	1340
ENSG00000083067.22_TRPM3	ENSG00000083067.22	ENSG00000083067	47	9	32	20	17	20	51	25	34	33	18	55	46	21	21	19	35	44	14	30	32
ENSG00000083093.10_PALB2	ENSG00000083093.10	ENSG00000083093	218	190	172	166	177	164	125	144	227	179	285	249	203	190	183	220	167	189	89	193	199
ENSG00000083097.14_DOP1A	ENSG00000083097.14	ENSG00000083097	1001	725	674	773	866	611	741	650	971	659	1191	1081	714	729	971	880	821	838	506	670	828
ENSG00000083099.11_LYRM2	ENSG00000083099.11	ENSG00000083099	285	206	242	249	213	192	172	206	273	257	343	332	316	226	253	264	280	269	132	175	215
ENSG00000083123.15_BCKDHB	ENSG00000083123.15	ENSG00000083123	198	133	167	127	178	151	110	172	203	93	256	219	170	116	185	183	127	195	56	135	158
ENSG00000083168.11_KAT6A	ENSG00000083168.11	ENSG00000083168	10190	7787	7682	9893	8918	7397	6741	6600	9253	7291	7972	6177	5598	6061	9050	12046	8026	7013	9340	6221	8507
ENSG00000083223.18_TUT7	ENSG00000083223.18	ENSG00000083223	6314	4065	5475	5868	5145	3939	5244	3794	5032	3921	4988	4899	3201	5001	4957	7190	7469	3515	7705	4955	5776
ENSG00000083290.20_ULK2	ENSG00000083290.20	ENSG00000083290	563	509	556	551	421	492	415	396	658	516	929	528	569	614	665	696	484	646	317	614	584
ENSG00000083307.12_GRHL2	ENSG00000083307.12	ENSG00000083307	33	10	15	13	7	8	21	14	24	18	8	34	13	11	9	13	17	21	20	14	14
ENSG00000083312.17_TNPO1	ENSG00000083312.17	ENSG00000083312	2593	1975	2347	1984	2378	1925	2120	2222	2711	2005	2653	2558	1872	2157	2189	2810	2251	2131	2043	2069	2278
ENSG00000083444.17_PLOD1	ENSG00000083444.17	ENSG00000083444	445	511	777	1068	676	853	606	412	906	617	574	725	597	692	673	726	708	599	1381	820	712
ENSG00000083454.22_P2RX5	ENSG00000083454.22	ENSG00000083454	755	666	460	420	358	286	321	444	499	389	188	1012	551	485	344	674	419	256	194	327	517
ENSG00000083457.12_ITGAE	ENSG00000083457.12	ENSG00000083457	115	110	94	104	79	61	96	77	122	113	103	121	96	86	98	126	97	102	55	97	97
ENSG00000083520.15_DIS3	ENSG00000083520.15	ENSG00000083520	1126	914	891	861	944	717	808	764	1095	773	1435	1224	967	865	929	1127	978	905	663	825	935
ENSG00000083535.16_PIBF1	ENSG00000083535.16	ENSG00000083535	316	212	220	167	313	211	197	213	309	188	480	413	313	180	262	301	283	253	140	246	218
ENSG00000083544.15_TDRD3	ENSG00000083544.15	ENSG00000083544	462	331	322	357	298	324	292	270	491	248	559	548	407	305	394	492	392	391	225	364	369
ENSG00000083622.8_AC000061.1	ENSG00000083622.8	ENSG00000083622	1	0	1	0	1	1	0	0	0	0	0	1	0	0	0	0	0	1	0	0	0
ENSG00000083635.8_NUFIP1	ENSG00000083635.8	ENSG00000083635	90	63	56	53	52	57	58	57	79	53	113	88	68	50	59	76	58	81	38	55	49
ENSG00000083642.19_PDS5B	ENSG00000083642.19	ENSG00000083642	1783	1226	1299	1448	1427	1252	1334	1103	1733	1139	1733	1743	1062	1288	1482	1913	1489	1305	1399	1284	1392
ENSG00000083720.13_OXCT1	ENSG00000083720.13	ENSG00000083720	567	472	348	379	466	337	318	365	509	347	620	620	422	356	513	611	368	548	202	351	443
ENSG00000083750.12_RRAGB	ENSG00000083750.12	ENSG00000083750	136	112	115	119	89	108	97	128	150	109	186	157	132	128	147	161	131	128	66	96	134
ENSG00000083782.8_EPYC	ENSG00000083782.8	ENSG00000083782	3	2	0	0	0	2	3	2	1	1	1	5	2	1	0	0	2	3	0	0	2
ENSG00000083799.17_CYLD	ENSG00000083799.17	ENSG00000083799	5239	4145	4559	3889	4707	3509	4116	4268	5586	3936	7615	5466	3927	4691	5443	6337	5403	5590	4142	4704	5338
ENSG00000083807.10_SLC27A5	ENSG00000083807.10	ENSG00000083807	142	173	123	131	138	170	119	154	142	150	227	194	207	99	174	155	116	165	76	137	174
ENSG00000083812.12_ZNF324	ENSG00000083812.12	ENSG00000083812	818	837	896	826	935	754	699	735	997	769	1102	1021	942	732	1013	1083	808	665	643	696	824
ENSG00000083814.13_ZNF671	ENSG00000083814.13	ENSG00000083814	373	415	366	348	281	306	255	299	418	261	485	398	387	279	379	466	330	277	257	254	362
ENSG00000083817.9_ZNF416	ENSG00000083817.9	ENSG00000083817	93	115	87	87	86	111	74	86	130	70	141	136	103	84	93	128	100	76	55	84	82
ENSG00000083828.16_ZNF586	ENSG00000083828.16	ENSG00000083828	1297	1053	1125	1191	960	898	990	884	1215	796	1139	1052	979	895	1165	1451	1168	737	1405	812	1160
ENSG00000083838.16_ZNF446	ENSG00000083838.16	ENSG00000083838	310	398	390	276	335	293	256	316	437	323	423	417	338	312	420	460	302	283	199	273	379
ENSG00000083844.10_ZNF264	ENSG00000083844.10	ENSG00000083844	1544	1722	1536	1607	1566	1960	1299	1314	1838	1427	2105	1900	1661	1378	1981	2125	1478	1342	995	1377	1608
ENSG00000083845.9_RPS5	ENSG00000083845.9	ENSG00000083845	2054	2579	1914	1199	2248	1776	1848	2353	3149	2529	2991	2286	1920	1551	1935	2639	1939	2377	1169	1296	2185
ENSG00000083857.14_FAT1	ENSG00000083857.14	ENSG00000083857	71	41	35	32	28	21	48	28	66	36	52	54	57	38	39	43	48	42	28	39	22
ENSG00000083896.12_YTHDC1	ENSG00000083896.12	ENSG00000083896	2231	1688	1734	2079	1818	1674	1615	1299	2064	1599	2047	1992	1535	1537	2069	2576	1804	1781	1931	1573	2090
ENSG00000083937.9_CHMP2B	ENSG00000083937.9	ENSG00000083937	396	265	304	361	369	325	371	300	469	352	514	481	295	422	366	482	403	336	342	448	402
ENSG00000084070.12_SMAP2	ENSG00000084070.12	ENSG00000084070	11648	17869	19252	15855	20306	8829	17298	11895	14315	15204	8725	10047	10498	13735	12935	16720	13903	8022	27470	12133	17302
ENSG00000084072.17_PPIE	ENSG00000084072.17	ENSG00000084072	500	719	655	551	564	420	409	543	529	465	838	774	762	401	545	736	650	506	251	517	609
ENSG00000084073.9_ZMPSTE24	ENSG00000084073.9	ENSG00000084073	447	358	441	467	528	410	436	357	585	359	507	515	357	484	401	537	458	362	518	500	450
ENSG00000084090.13_STARD7	ENSG00000084090.13	ENSG00000084090	1121	1204	1190	1286	1166	1071	1147	951	1598	1229	1770	1739	1218	1214	1345	1579	1191	1313	727	1319	1286
ENSG00000084092.7_NOA1	ENSG00000084092.7	ENSG00000084092	553	592	603	611	574	503	455	513	680	557	768	738	625	507	674	732	503	612	311	498	608
ENSG00000084093.17_REST	ENSG00000084093.17	ENSG00000084093	2649	1881	1806	2153	2265	1713	1719	1393	2532	1828	2597	2195	1624	1781	2301	2812	1972	1953	1582	1607	1955
ENSG00000084110.11_HAL	ENSG00000084110.11	ENSG00000084110	1403	1223	1634	1300	2172	1085	1585	1050	1419	1384	812	801	751	1306	1271	1876	1513	631	3021	1069	1603
ENSG00000084112.15_SSH1	ENSG00000084112.15	ENSG00000084112	1539	1520	1570	1948	1595	1378	1319	1001	1703	1383	1372	1310	1254	1195	1688	1845	1567	1091	1770	1306	1649
ENSG00000084207.18_GSTP1	ENSG00000084207.18	ENSG00000084207	847	1626	1648	1534	1670	1540	1553	1109	1710	1201	2122	1578	1171	1427	1600	1479	1306	1399	1081	1727	1696
ENSG00000084234.17_APLP2	ENSG00000084234.17	ENSG00000084234	5415	5132	6412	8693	6548	7149	7280	4141	8262	5649	6541	7175	4375	6419	8249	8936	6807	5969	9114	8699	8121
ENSG00000084444.14_FAM234B	ENSG00000084444.14	ENSG00000084444	95	100	85	73	76	92	78	102	121	101	170	154	110	114	104	161	92	108	58	78	98
ENSG00000084453.16_SLCO1A2	ENSG00000084453.16	ENSG00000084453	29	9	13	15	8	13	17	8	17	21	4	36	31	11	8	5	9	18	11	14	14
ENSG00000084463.8_WBP11	ENSG00000084463.8	ENSG00000084463	1000	878	871	947	808	830	722	472	945	634	1104	1022	801	794	1106	1189	794	954	586	868	1057
ENSG00000084623.11_EIF3I	ENSG00000084623.11	ENSG00000084623	432	491	422	391	495	364	411	465	621	571	783	578	467	472	488	583	539	571	305	526	480
ENSG00000084628.10_NKAIN1	ENSG00000084628.10	ENSG00000084628	5	2	7	3	6	6	10	6	5	4	2	8	11	4	3	3	12	6	5	6	6
ENSG00000084636.18_COL16A1	ENSG00000084636.18	ENSG00000084636	8	5	10	7	9	6	11	9	14	11	7	22	10	5	13	11	14	15	4	8	16
ENSG00000084652.16_TXLNA	ENSG00000084652.16	ENSG00000084652	1491	1463	1263	1663	1375	1165	1219	912	1775	1356	1706	1588	1376	1148	1625	1804	1154	1449	741	1332	1454
ENSG00000084674.15_APOB	ENSG00000084674.15	ENSG00000084674	25	16	22	11	22	12	30	9	17	15	7	53	35	9	14	15	13	24	7	23	24
ENSG00000084676.15_NCOA1	ENSG00000084676.15	ENSG00000084676	5087	3856	4928	5700	5041	4250	4823	3791	5162	4227	4123	3035	2849	4493	5468	6554	5231	3408	6134	4234	5457
ENSG00000084693.16_AGBL5	ENSG00000084693.16	ENSG00000084693	384	380	390	321	391	364	312	336	478	312	570	475	411	360	459	460	310	379	253	336	424
ENSG00000084710.14_EFR3B	ENSG00000084710.14	ENSG00000084710	68	61	61	52	29	56	69	52	115	37	235	145	78	36	59	116	35	45	19	36	43
ENSG00000084731.15_KIF3C	ENSG00000084731.15	ENSG00000084731	276	212	259	324	259	315	300	257	273	286	279	216	192	160	254	278	279	214	443	284	270
ENSG00000084733.11_RAB10	ENSG00000084733.11	ENSG00000084733	2070	1671	1864	2080	1842	1937	1856	1831	2482	1960	2957	2255	1410	2544	1831	2352	2001	1819	2051	2261	2087
ENSG00000084734.9_GCKR	ENSG00000084734.9	ENSG00000084734	2	0	2	3	1	6	5	3	0	3	2	4	2	0	3	0	3	3	0	5	2
ENSG00000084754.12_HADHA	ENSG00000084754.12	ENSG00000084754	2233	2005	1946	2320	2246	1826	1872	1393	2831	2142	2593	2204	1892	1670	2211	2618	1842	1901	1623	1972	2208
ENSG00000084764.12_MAPRE3	ENSG00000084764.12	ENSG00000084764	130	111	178	122	104	98	79	89	110	105	107	92	89	78	117	135	102	85	97	56	93
ENSG00000084774.14_CAD	ENSG00000084774.14	ENSG00000084774	668	767	619	772	613	529	568	536	806	763	873	730	734	509	891	891	629	749	282	571	755
ENSG00000085063.16_CD59	ENSG00000085063.16	ENSG00000085063	812	620	938	728	738	540	626	649	964	805	892	677	567	677	654	1077	960	676	997	688	788
ENSG00000085117.12_CD82	ENSG00000085117.12	ENSG00000085117	1467	1405	1645	1599	1736	1824	1774	1730	1855	1649	1333	1402	857	1350	1588	2365	2019	1547	2161	1371	1974
ENSG00000085185.15_BCORL1	ENSG00000085185.15	ENSG00000085185	376	373	345	622	337	306	414	244	450	362	385	400	355	266	447	474	364	339	470	279	461
ENSG00000085224.22_ATRX	ENSG00000085224.22	ENSG00000085224	3944	2555	2702	2937	3254	2400	2298	2054	3522	2354	3523	3666	2564	2682	3009	3905	3301	2976	2747	2520	2919
ENSG00000085231.14_AK6	ENSG00000085231.14	ENSG00000085231	32	20	23	33	22	13	16	26	23	15	31	47	27	18	29	23	25	25	12	15	21
ENSG00000085265.11_FCN1	ENSG00000085265.11	ENSG00000085265	12504	14849	14932	23736	17138	19150	21954	12789	26311	15241	27995	23497	16446	29941	22310	21124	16687	20686	23579	33448	23926
ENSG00000085274.15_MYNN	ENSG00000085274.15	ENSG00000085274	293	270	273	244	281	269	214	250	347	293	395	394	315	323	229	334	293	293	223	280	255
ENSG00000085276.19_MECOM	ENSG00000085276.19	ENSG00000085276	17	0	23	10	9	4	27	6	13	11	3	30	17	6	11	9	12	16	3	8	11
ENSG00000085365.18_SCAMP1	ENSG00000085365.18	ENSG00000085365	491	338	401	372	376	330	370	307	551	341	599	580	382	498	378	568	391	374	402	387	419
ENSG00000085377.14_PREP	ENSG00000085377.14	ENSG00000085377	577	454	438	474	372	411	364	317	529	329	643	623	445	374	581	581	434	483	236	450	437
ENSG00000085382.12_HACE1	ENSG00000085382.12	ENSG00000085382	289	206	230	208	202	201	208	193	274	169	330	349	220	219	249	233	198	252	108	165	206
ENSG00000085415.16_SEH1L	ENSG00000085415.16	ENSG00000085415	382	350	333	282	237	283	293	293	364	257	504	465	311	306	399	405	329	391	207	277	359
ENSG00000085433.15_WDR47	ENSG00000085433.15	ENSG00000085433	314	251	205	304	368	207	235	217	358	280	322	243	196	261	283	309	249	237	317	259	285
ENSG00000085449.15_WDFY1	ENSG00000085449.15	ENSG00000085449	1182	1140	1035	1132	1117	863	1022	741	1150	959	1563	1555	821	1537	1024	1370	1101	947	1009	1409	1193
ENSG00000085465.13_OVGP1	ENSG00000085465.13	ENSG00000085465	50	62	57	24	35	29	42	51	45	24	42	61	51	24	50	59	56	45	16	18	51
ENSG00000085491.17_SLC25A24	ENSG00000085491.17	ENSG00000085491	313	477	611	594	479	628	435	422	762	581	921	811	495	602	660	719	553	650	440	614	569
ENSG00000085511.20_MAP3K4	ENSG00000085511.20	ENSG00000085511	1131	962	954	982	947	837	721	790	1272	763	1234	1229	884	652	1096	1332	815	1020	485	730	965
ENSG00000085514.16_PILRA	ENSG00000085514.16	ENSG00000085514	2223	2092	2687	2667	2743	2315	2597	1802	2558	2069	1718	1788	1409	2554	2491	3776	2689	1542	3979	2752	3207
ENSG00000085552.17_IGSF9	ENSG00000085552.17	ENSG00000085552	44	28	43	33	54	37	31	41	47	22	33	32	34	28	37	53	32	23	78	22	34
ENSG00000085563.15_ABCB1	ENSG00000085563.15	ENSG00000085563	414	361	195	280	560	256	149	164	527	367	200	361	280	70	255	316	155	150	136	175	179
ENSG00000085644.14_ZNF213	ENSG00000085644.14	ENSG00000085644	285	382	416	359	355	266	374	266	423	375	487	419	394	442	462	502	381	329	389	400	417
ENSG00000085662.14_AKR1B1	ENSG00000085662.14	ENSG00000085662	308	364	349	307	366	307	259	294	423	299	465	443	378	251	369	444	379	360	148	289	360
ENSG00000085719.13_CPNE3	ENSG00000085719.13	ENSG00000085719	954	823	894	891	1052	799	901	973	1185	902	1171	916	672	899	1015	1236	879	989	905	814	884
ENSG00000085721.12_RRN3	ENSG00000085721.12	ENSG00000085721	444	512	493	441	518	456	341	307	557	410	653	594	446	356	596	628	423	529	255	378	448
ENSG00000085733.16_CTTN	ENSG00000085733.16	ENSG00000085733	645	292	537	434	589	628	560	403	708	860	440	531	354	370	514	477	290	670	703	723	377
ENSG00000085741.13_WNT11	ENSG00000085741.13	ENSG00000085741	23	21	14	8	7	18	25	9	15	11	13	15	16	23	17	19	10	16	4	19	26
ENSG00000085760.15_MTIF2	ENSG00000085760.15	ENSG00000085760	251	169	173	198	171	169	145	128	235	173	321	246	211	178	224	226	173	215	129	223	192
ENSG00000085788.14_DDHD2	ENSG00000085788.14	ENSG00000085788	943	590	610	602	715	499	472	556	826	572	836	895	585	483	763	880	717	733	293	440	626
ENSG00000085831.15_TTC39A	ENSG00000085831.15	ENSG00000085831	54	37	40	62	37	41	59	45	49	51	29	81	42	33	37	46	41	37	63	49	72
ENSG00000085832.17_EPS15	ENSG00000085832.17	ENSG00000085832	2406	1841	1915	2124	2285	1747	1885	1458	2528	1793	2302	2296	1537	2099	2264	2477	2083	1953	1948	2191	2011
ENSG00000085840.13_ORC1	ENSG00000085840.13	ENSG00000085840	22	23	13	9	18	15	17	24	24	14	16	28	13	41	29	46	28	28	8	18	25
ENSG00000085871.9_MGST2	ENSG00000085871.9	ENSG00000085871	46	86	146	85	109	98	101	69	92	93	160	136	90	74	92	89	98	97	125	87	108
ENSG00000085872.15_CHERP	ENSG00000085872.15	ENSG00000085872	786	903	771	891	799	612	821	562	890	773	805	821	921	712	1063	1121	752	841	634	683	1011
ENSG00000085978.22_ATG16L1	ENSG00000085978.22	ENSG00000085978	1007	903	776	875	968	694	741	704	1088	791	965	964	862	662	926	1050	739	785	568	666	858
ENSG00000085982.13_USP40	ENSG00000085982.13	ENSG00000085982	443	287	357	239	339	286	352	316	409	310	534	426	342	259	372	347	310	351	199	301	353
ENSG00000085998.14_POMGNT1	ENSG00000085998.14	ENSG00000085998	375	336	336	340	329	285	284	292	400	370	481	415	435	241	363	371	318	349	165	272	338
ENSG00000085999.13_RAD54L	ENSG00000085999.13	ENSG00000085999	13	20	10	7	9	7	13	13	12	15	23	19	12	15	15	20	7	12	10	12	18
ENSG00000086015.22_MAST2	ENSG00000086015.22	ENSG00000086015	400	452	416	454	455	324	374	335	538	416	518	455	416	349	422	528	389	324	271	462	423
ENSG00000086061.16_DNAJA1	ENSG00000086061.16	ENSG00000086061	927	733	944	1200	1021	656	786	705	1014	1042	1550	1115	713	1032	790	1078	1396	1242	979	1241	837
ENSG00000086062.12_B4GALT1	ENSG00000086062.12	ENSG00000086062	2281	2485	2559	2719	3306	2248	2624	2169	2930	2399	2576	3039	1993	2458	2922	3614	2469	2132	3042	2360	2943
ENSG00000086065.14_CHMP5	ENSG00000086065.14	ENSG00000086065	175	105	144	178	176	107	139	127	160	256	360	237	145	372	116	199	318	275	253	360	191
ENSG00000086102.19_NFX1	ENSG00000086102.19	ENSG00000086102	1420	1119	1003	1136	971	917	844	813	1246	816	1597	1458	1074	970	1337	1353	1001	1140	608	980	1124
ENSG00000086159.13_AQP6	ENSG00000086159.13	ENSG00000086159	9	3	4	9	8	3	18	7	4	7	4	10	11	7	3	6	8	14	7	6	11
ENSG00000086189.10_DIMT1	ENSG00000086189.10	ENSG00000086189	664	504	468	417	624	507	416	536	777	632	773	779	615	438	553	625	573	616	337	515	510
ENSG00000086200.16_IPO11	ENSG00000086200.16	ENSG00000086200	276	212	215	199	226	223	184	215	267	178	398	359	256	200	250	300	255	243	127	214	250
ENSG00000086205.18_FOLH1	ENSG00000086205.18	ENSG00000086205	11	6	4	3	2	3	15	3	0	6	1	22	21	5	6	4	1	8	0	6	4
ENSG00000086232.13_EIF2AK1	ENSG00000086232.13	ENSG00000086232	5720	3321	6243	8022	3918	4980	3423	5676	5161	7543	5319	2991	2484	3750	5446	6323	5492	3819	3250	4262	5907
ENSG00000086288.12_NME8	ENSG00000086288.12	ENSG00000086288	42	39	60	59	82	46	39	51	56	45	51	83	51	54	47	58	30	59	109	40	66
ENSG00000086289.12_EPDR1	ENSG00000086289.12	ENSG00000086289	25	13	10	13	31	21	20	23	10	23	12	20	23	7	27	21	19	12	12	39	16
ENSG00000086300.15_SNX10	ENSG00000086300.15	ENSG00000086300	542	442	534	624	416	446	574	508	548	552	679	634	330	733	456	724	709	401	838	673	634
ENSG00000086475.15_SEPHS1	ENSG00000086475.15	ENSG00000086475	385	302	270	321	271	243	238	247	345	263	466	397	283	267	315	385	283	306	155	266	254
ENSG00000086504.17_MRPL28	ENSG00000086504.17	ENSG00000086504	461	485	481	485	563	431	436	446	556	462	615	491	340	479	550	587	456	455	480	465	401
ENSG00000086506.3_HBQ1	ENSG00000086506.3	ENSG00000086506	468	489	595	392	488	577	517	693	553	935	486	252	186	552	470	218	398	274	317	395	399
ENSG00000086544.3_ITPKC	ENSG00000086544.3	ENSG00000086544	280	317	338	316	322	257	278	274	353	309	394	346	317	382	336	349	252	267	367	291	310
ENSG00000086548.9_CEACAM6	ENSG00000086548.9	ENSG00000086548	24	19	13	16	18	22	20	97	23	19	69	16	10	31	25	26	21	88	38	18	32
ENSG00000086570.12_FAT2	ENSG00000086570.12	ENSG00000086570	86	90	82	55	75	65	94	102	97	75	125	131	77	113	105	122	93	95	75	137	79
ENSG00000086589.12_RBM22	ENSG00000086589.12	ENSG00000086589	1053	881	982	954	1112	926	945	781	1257	844	973	1087	734	1035	1124	1432	960	823	995	958	1128
ENSG00000086598.11_TMED2	ENSG00000086598.11	ENSG00000086598	1423	1149	1128	1295	1379	1047	1041	1085	1670	1355	1678	1421	1056	1352	1178	1475	1229	1194	976	1079	1244
ENSG00000086619.14_ERO1B	ENSG00000086619.14	ENSG00000086619	428	378	429	393	425	292	393	366	478	309	510	562	368	472	424	523	435	393	311	377	496
ENSG00000086666.19_ZFAND6	ENSG00000086666.19	ENSG00000086666	874	588	685	674	745	573	622	724	819	739	865	785	513	634	618	903	714	625	870	640	685
ENSG00000086696.11_HSD17B2	ENSG00000086696.11	ENSG00000086696	32	49	38	31	16	13	31	41	32	29	47	87	72	24	45	42	32	36	11	36	44
ENSG00000086712.13_TXLNG	ENSG00000086712.13	ENSG00000086712	510	462	401	467	399	338	343	311	539	348	632	557	403	337	510	574	436	545	270	408	467
ENSG00000086717.18_PPEF1	ENSG00000086717.18	ENSG00000086717	12	6	8	3	9	6	18	6	11	10	7	9	15	12	4	14	9	11	5	11	10
ENSG00000086730.17_LAT2	ENSG00000086730.17	ENSG00000086730	2128	2359	2891	2623	2391	2411	2838	1997	2864	2508	2244	2633	1604	2719	1893	3402	2763	1592	4147	2656	3252
ENSG00000086758.16_HUWE1	ENSG00000086758.16	ENSG00000086758	5952	5134	4329	6236	4504	3569	3581	3050	5635	5147	4817	4620	4648	3298	6038	5838	4235	4427	2817	3851	4632
ENSG00000086827.9_ZW10	ENSG00000086827.9	ENSG00000086827	147	128	127	120	121	140	118	107	152	99	189	167	135	132	151	197	131	139	88	141	143
ENSG00000086848.15_ALG9	ENSG00000086848.15	ENSG00000086848	250	226	216	216	184	176	160	194	252	194	294	240	185	141	223	275	201	212	91	133	234
ENSG00000086967.10_MYBPC2	ENSG00000086967.10	ENSG00000086967	8	4	3	8	6	7	10	9	12	6	4	20	8	8	4	2	20	11	3	14	8
ENSG00000086991.13_NOX4	ENSG00000086991.13	ENSG00000086991	7	3	6	3	5	2	11	1	6	3	0	7	7	3	1	5	0	3	0	5	5
ENSG00000087008.16_ACOX3	ENSG00000087008.16	ENSG00000087008	202	279	265	264	273	241	236	209	339	231	379	359	317	237	319	323	229	300	237	298	294
ENSG00000087053.18_MTMR2	ENSG00000087053.18	ENSG00000087053	356	210	268	253	267	227	224	197	326	208	409	407	246	241	267	343	290	275	118	237	225
ENSG00000087074.8_PPP1R15A	ENSG00000087074.8	ENSG00000087074	3322	1950	2615	2757	2853	2432	1912	2140	2816	2784	2320	1733	1543	2764	2527	2951	2448	1789	4365	2397	2736
ENSG00000087076.9_HSD17B14	ENSG00000087076.9	ENSG00000087076	3	7	6	4	3	0	3	2	8	6	9	8	3	13	3	3	1	5	0	2	4
ENSG00000087077.14_TRIP6	ENSG00000087077.14	ENSG00000087077	90	124	116	76	66	84	67	64	106	117	153	123	142	118	99	133	82	99	72	152	125
ENSG00000087085.15_ACHE	ENSG00000087085.15	ENSG00000087085	50	59	205	67	29	46	55	83	24	67	64	28	29	90	89	59	64	29	27	68	88
ENSG00000087086.15_FTL	ENSG00000087086.15	ENSG00000087086	30653	32460	30694	27976	40121	37340	26242	37060	35864	48519	38497	22890	19378	39505	35706	37008	33555	25111	30130	59202	29959
ENSG00000087087.20_SRRT	ENSG00000087087.20	ENSG00000087087	1666	1427	1320	1789	1295	1004	1206	936	1578	1384	1538	1427	1663	1186	1489	1575	1107	1503	929	1072	1472
ENSG00000087088.20_BAX	ENSG00000087088.20	ENSG00000087088	444	436	526	514	462	422	418	366	593	475	647	563	465	452	533	561	517	606	439	537	502
ENSG00000087095.13_NLK	ENSG00000087095.13	ENSG00000087095	779	559	634	526	695	584	560	523	787	615	817	940	538	661	709	830	567	604	446	808	708
ENSG00000087111.21_PIGS	ENSG00000087111.21	ENSG00000087111	469	518	531	558	427	479	466	408	571	463	625	607	548	455	567	717	518	497	436	524	591
ENSG00000087116.16_ADAMTS2	ENSG00000087116.16	ENSG00000087116	21	30	41	25	19	19	29	11	24	27	7	34	34	19	20	27	20	42	9	30	46
ENSG00000087128.10_TMPRSS11E	ENSG00000087128.10	ENSG00000087128	1	1	0	1	2	0	5	4	2	1	4	7	4	3	5	0	2	0	0	1	3
ENSG00000087152.15_ATXN7L3	ENSG00000087152.15	ENSG00000087152	1315	1369	1479	1497	1554	1317	1478	1312	1635	1626	1688	1552	1480	1356	1651	1911	1586	1413	1460	1291	1635
ENSG00000087157.19_PGS1	ENSG00000087157.19	ENSG00000087157	2461	2533	2801	2974	2961	2732	2859	3391	2668	3112	3903	2313	2242	2715	2735	4302	3693	2425	3206	2254	3415
ENSG00000087191.13_PSMC5	ENSG00000087191.13	ENSG00000087191	1071	873	873	980	826	742	711	654	1055	830	1300	953	817	735	873	1061	829	1033	457	771	844
ENSG00000087206.17_UIMC1	ENSG00000087206.17	ENSG00000087206	1430	1014	1217	1314	1169	989	1120	1127	1433	1173	1354	991	821	1087	1271	1635	1396	925	1428	909	1399
ENSG00000087237.12_CETP	ENSG00000087237.12	ENSG00000087237	116	197	134	215	90	45	169	74	115	117	255	283	128	328	114	143	176	198	95	236	195
ENSG00000087245.13_MMP2	ENSG00000087245.13	ENSG00000087245	9	7	3	4	3	3	14	6	10	5	7	29	16	4	3	1	11	16	3	7	20
ENSG00000087250.8_MT3	ENSG00000087250.8	ENSG00000087250	5	0	1	0	1	2	5	0	1	5	6	9	12	2	1	10	6	2	2	8	1
ENSG00000087253.13_LPCAT2	ENSG00000087253.13	ENSG00000087253	1187	1502	1824	1789	1409	1195	2077	1423	1671	1358	1640	1309	690	2494	1672	2180	1972	1421	2247	1851	1936
ENSG00000087258.15_GNAO1	ENSG00000087258.15	ENSG00000087258	167	157	86	176	108	144	97	93	183	174	99	126	154	58	161	146	138	127	73	78	61
ENSG00000087263.17_OGFOD1	ENSG00000087263.17	ENSG00000087263	392	364	329	334	306	265	325	283	442	284	518	414	312	322	399	432	345	419	174	343	338
ENSG00000087266.17_SH3BP2	ENSG00000087266.17	ENSG00000087266	5642	7536	7849	7398	7194	5606	7265	5798	7901	7481	8288	7019	6703	8554	6808	7917	7735	5508	7856	6325	7578
ENSG00000087269.16_NOP14	ENSG00000087269.16	ENSG00000087269	907	767	602	868	714	506	628	511	855	632	968	875	755	564	880	867	674	818	324	654	725
ENSG00000087274.17_ADD1	ENSG00000087274.17	ENSG00000087274	6138	5299	5903	7083	5383	5164	4548	4240	5994	6110	5797	5183	4429	5153	6907	7558	5564	4569	4743	4971	6562
ENSG00000087299.12_L2HGDH	ENSG00000087299.12	ENSG00000087299	122	80	89	66	75	67	79	88	88	83	161	82	93	63	109	91	73	108	36	86	74
ENSG00000087301.9_TXNDC16	ENSG00000087301.9	ENSG00000087301	235	231	231	198	264	223	211	226	285	296	316	257	195	240	247	301	252	242	163	318	237
ENSG00000087302.9_RTRAF	ENSG00000087302.9	ENSG00000087302	544	432	405	491	437	382	381	406	606	462	879	708	547	547	496	641	555	531	292	457	461
ENSG00000087303.18_NID2	ENSG00000087303.18	ENSG00000087303	26	23	18	19	26	34	27	23	33	39	27	35	44	23	33	36	30	42	27	35	29
ENSG00000087338.5_GMCL1	ENSG00000087338.5	ENSG00000087338	643	574	567	658	612	516	536	512	701	602	670	698	559	545	693	841	627	544	631	523	628
ENSG00000087365.16_SF3B2	ENSG00000087365.16	ENSG00000087365	3581	2841	2785	4046	3165	2442	2882	1759	3625	3046	3187	3094	2563	2577	3463	3884	2923	3410	2511	2886	3614
ENSG00000087448.11_KLHL42	ENSG00000087448.11	ENSG00000087448	429	433	363	392	295	370	370	423	557	307	821	571	523	445	562	496	423	508	201	380	457
ENSG00000087460.25_GNAS	ENSG00000087460.25	ENSG00000087460	9244	8643	9292	10390	9036	7916	7312	7830	9220	11709	10563	7628	7368	10988	10610	10843	9923	8310	6241	13042	8481
ENSG00000087470.18_DNM1L	ENSG00000087470.18	ENSG00000087470	816	658	734	651	560	549	549	543	842	479	1169	996	732	638	760	857	696	745	385	686	635
ENSG00000087494.16_PTHLH	ENSG00000087494.16	ENSG00000087494	9	5	3	2	4	7	7	4	5	3	2	13	9	4	3	2	2	14	2	12	3
ENSG00000087495.17_PHACTR3	ENSG00000087495.17	ENSG00000087495	8	14	17	19	16	15	24	23	19	18	28	53	26	19	14	16	21	38	11	18	21
ENSG00000087502.18_ERGIC2	ENSG00000087502.18	ENSG00000087502	713	484	544	459	578	413	419	516	655	524	937	754	626	634	607	706	794	582	758	575	610
ENSG00000087510.7_TFAP2C	ENSG00000087510.7	ENSG00000087510	9	3	3	3	7	2	5	4	2	6	2	16	5	4	2	4	11	9	9	14	9
ENSG00000087586.17_AURKA	ENSG00000087586.17	ENSG00000087586	55	43	39	33	52	38	29	24	47	51	61	55	46	64	44	52	46	47	28	53	41
ENSG00000087589.16_CASS4	ENSG00000087589.16	ENSG00000087589	1622	1528	1946	1946	1845	1399	1723	1430	1627	1492	1344	902	931	1265	2046	2307	1573	864	2202	1354	2314
ENSG00000087842.11_PIR	ENSG00000087842.11	ENSG00000087842	4	1	7	4	5	3	6	3	2	5	3	17	10	3	4	3	2	2	0	3	6
ENSG00000087884.14_AAMDC	ENSG00000087884.14	ENSG00000087884	38	49	51	48	37	29	28	24	41	30	78	54	36	27	58	46	34	44	35	30	43
ENSG00000087903.13_RFX2	ENSG00000087903.13	ENSG00000087903	907	463	739	559	639	489	377	656	617	718	526	162	344	371	629	696	603	295	866	283	357
ENSG00000087995.15_METTL2A	ENSG00000087995.15	ENSG00000087995	168	231	171	181	173	154	121	144	227	135	234	200	195	146	192	257	157	213	87	137	174
ENSG00000088002.11_SULT2B1	ENSG00000088002.11	ENSG00000088002	18	39	23	32	7	11	19	14	27	12	32	27	38	11	18	37	12	23	3	12	31
ENSG00000088035.18_ALG6	ENSG00000088035.18	ENSG00000088035	250	231	214	208	229	183	208	248	274	184	359	371	259	239	267	325	240	294	178	217	262
ENSG00000088038.19_CNOT3	ENSG00000088038.19	ENSG00000088038	1457	1309	1265	1629	1055	1016	1037	821	1405	1141	1150	1201	1229	1037	1386	1645	1141	1128	1169	962	1416
ENSG00000088053.11_GP6	ENSG00000088053.11	ENSG00000088053	193	145	161	120	188	187	153	145	190	247	191	203	147	109	229	157	106	196	201	217	177
ENSG00000088179.9_PTPN4	ENSG00000088179.9	ENSG00000088179	2752	1994	1516	1916	2681	1930	1405	1802	2669	2171	2696	2481	2043	1386	1806	2426	1867	2022	1041	1533	1741
ENSG00000088205.13_DDX18	ENSG00000088205.13	ENSG00000088205	987	789	760	753	928	758	679	576	1097	601	1219	1169	824	751	1077	1196	946	962	496	855	927
ENSG00000088247.17_KHSRP	ENSG00000088247.17	ENSG00000088247	1571	1515	1489	1709	1433	1158	1245	997	1711	1526	1686	1574	1591	1377	1706	1836	1211	1454	865	1241	1655
ENSG00000088256.9_GNA11	ENSG00000088256.9	ENSG00000088256	81	108	80	71	60	79	111	60	74	70	129	114	158	98	90	118	96	119	42	82	84
ENSG00000088280.19_ASAP3	ENSG00000088280.19	ENSG00000088280	34	15	34	24	19	20	18	19	21	24	57	27	27	19	29	24	16	33	14	39	18
ENSG00000088298.13_EDEM2	ENSG00000088298.13	ENSG00000088298	451	455	404	468	379	419	471	405	575	456	626	490	381	451	447	574	447	403	496	471	475
ENSG00000088305.18_DNMT3B	ENSG00000088305.18	ENSG00000088305	28	13	9	26	17	25	17	14	14	22	32	19	15	10	33	23	21	29	17	20	23
ENSG00000088320.4_REM1	ENSG00000088320.4	ENSG00000088320	2	3	3	1	3	0	6	3	3	1	3	4	4	0	1	1	2	0	0	4	1
ENSG00000088325.16_TPX2	ENSG00000088325.16	ENSG00000088325	48	24	42	47	31	28	22	24	53	37	55	35	31	81	33	107	76	37	27	57	38
ENSG00000088340.16_FER1L4	ENSG00000088340.16	ENSG00000088340	30	24	17	27	20	16	31	21	23	16	28	40	39	6	21	27	23	23	14	14	27
ENSG00000088356.6_PDRG1	ENSG00000088356.6	ENSG00000088356	81	111	111	93	115	87	114	101	126	80	136	123	118	84	112	115	111	111	94	118	109
ENSG00000088367.23_EPB41L1	ENSG00000088367.23	ENSG00000088367	15	11	15	8	10	4	28	14	13	9	8	29	22	17	8	13	14	26	6	21	25
ENSG00000088386.17_SLC15A1	ENSG00000088386.17	ENSG00000088386	4	1	1	4	4	3	5	5	6	5	8	9	4	5	4	4	2	9	1	6	4
ENSG00000088387.19_DOCK9	ENSG00000088387.19	ENSG00000088387	1455	1441	1220	1202	1167	944	1232	1218	1601	1158	2302	1625	1436	888	1853	2017	1195	1952	467	1032	1694
ENSG00000088448.14_ANKRD10	ENSG00000088448.14	ENSG00000088448	1290	1200	1403	1032	1317	1078	1125	1297	1480	1010	1720	1774	1198	1271	1365	1618	1362	1261	902	1060	1307
ENSG00000088451.11_TGDS	ENSG00000088451.11	ENSG00000088451	102	95	115	83	112	87	89	96	144	69	164	142	109	127	103	132	113	117	56	98	87
ENSG00000088538.13_DOCK3	ENSG00000088538.13	ENSG00000088538	172	153	101	101	169	94	123	147	186	105	532	164	152	126	140	202	149	221	59	109	112
ENSG00000088543.15_C3orf18	ENSG00000088543.15	ENSG00000088543	163	170	135	145	157	117	109	141	177	126	349	159	186	83	163	154	179	205	54	100	160
ENSG00000088682.14_COQ9	ENSG00000088682.14	ENSG00000088682	338	322	317	317	287	267	259	268	355	245	435	363	353	294	326	361	276	293	194	293	328
ENSG00000088726.16_TMEM40	ENSG00000088726.16	ENSG00000088726	109	61	98	84	100	92	114	111	129	156	119	97	54	84	81	94	52	114	104	153	100
ENSG00000088727.12_KIF9	ENSG00000088727.12	ENSG00000088727	80	61	66	69	55	55	59	37	67	60	80	83	51	50	60	62	45	57	57	60	61
ENSG00000088756.12_ARHGAP28	ENSG00000088756.12	ENSG00000088756	17	7	14	9	7	13	23	11	19	13	11	36	27	11	12	14	11	19	8	13	11
ENSG00000088766.12_CRLS1	ENSG00000088766.12	ENSG00000088766	281	271	339	217	301	241	278	347	403	295	469	404	302	326	313	311	301	346	199	266	275
ENSG00000088782.5_DEFB127	ENSG00000088782.5	ENSG00000088782	0	0	0	1	1	0	2	1	0	0	0	0	0	0	1	0	2	1	0	2	0
ENSG00000088808.18_PPP1R13B	ENSG00000088808.18	ENSG00000088808	370	397	303	365	359	264	277	245	420	287	438	398	351	174	368	413	250	376	133	211	362
ENSG00000088812.18_ATRN	ENSG00000088812.18	ENSG00000088812	777	686	739	837	783	636	666	626	995	688	911	940	785	585	917	907	618	765	383	649	772
ENSG00000088826.18_SMOX	ENSG00000088826.18	ENSG00000088826	522	707	925	864	769	846	541	869	740	1123	1712	909	397	541	787	924	800	750	376	1401	1220
ENSG00000088827.12_SIGLEC1	ENSG00000088827.12	ENSG00000088827	57	63	385	137	85	80	184	48	99	175	2527	931	122	2686	95	134	201	1022	299	3359	597
ENSG00000088832.17_FKBP1A	ENSG00000088832.17	ENSG00000088832	2128	2338	3113	2597	2653	2352	2919	2545	3006	2428	3095	2744	1755	3195	3370	3714	2752	2622	3422	3093	3224
ENSG00000088833.17_NSFL1C	ENSG00000088833.17	ENSG00000088833	1958	2125	2391	2112	2114	1654	2356	1959	2353	1350	1978	1424	1563	2149	2350	2485	1963	1455	2747	2070	2246
ENSG00000088836.14_SLC4A11	ENSG00000088836.14	ENSG00000088836	12	10	6	6	9	17	20	10	14	14	16	23	18	7	17	12	15	18	6	19	15
ENSG00000088854.12_C20orf194	ENSG00000088854.12	ENSG00000088854	292	321	321	354	324	323	261	237	475	275	514	415	415	288	466	356	300	329	276	318	361
ENSG00000088876.13_ZNF343	ENSG00000088876.13	ENSG00000088876	238	213	192	222	182	196	143	152	216	148	273	288	200	144	202	228	186	234	94	158	217
ENSG00000088881.20_EBF4	ENSG00000088881.20	ENSG00000088881	28	44	50	36	68	47	45	39	47	71	50	64	66	10	32	22	26	63	28	23	38
ENSG00000088882.8_CPXM1	ENSG00000088882.8	ENSG00000088882	6	10	8	5	9	3	11	7	4	5	14	8	11	6	3	3	10	8	5	10	11
ENSG00000088888.18_MAVS	ENSG00000088888.18	ENSG00000088888	3884	3998	3791	4290	3319	2685	3043	2530	4029	3071	4516	4162	4122	3053	4321	4485	3108	3759	2653	2946	4303
ENSG00000088899.15_LZTS3	ENSG00000088899.15	ENSG00000088899	89	89	101	71	80	59	51	64	81	58	156	82	157	69	100	74	73	147	17	50	88
ENSG00000088926.14_F11	ENSG00000088926.14	ENSG00000088926	5	1	3	2	1	0	6	1	8	3	3	16	4	6	2	0	5	13	2	2	8
ENSG00000088930.8_XRN2	ENSG00000088930.8	ENSG00000088930	2066	1524	1985	2343	2039	1788	1976	1616	2233	1894	2020	1554	1202	1447	2052	2282	1981	1621	1681	1624	2163
ENSG00000088970.16_KIZ	ENSG00000088970.16	ENSG00000088970	562	436	410	451	499	335	391	349	481	342	549	525	427	373	493	547	437	363	423	397	440
ENSG00000088986.11_DYNLL1	ENSG00000088986.11	ENSG00000088986	548	385	621	481	432	523	498	606	667	509	681	544	398	595	467	575	467	651	356	583	541
ENSG00000088992.18_TESC	ENSG00000088992.18	ENSG00000088992	1941	2391	1290	2368	2305	1857	1859	2717	2990	3872	3297	1466	1270	2002	2353	3261	1617	1336	2440	2092	2067
ENSG00000089006.16_SNX5	ENSG00000089006.16	ENSG00000089006	1139	984	1043	1091	952	860	808	843	1235	810	1413	1461	1017	1177	1148	1269	1092	1058	544	1050	1044
ENSG00000089009.15_RPL6	ENSG00000089009.15	ENSG00000089009	3240	2264	1893	2471	2553	1808	1757	2294	3247	3499	3884	2749	3201	1752	2102	2628	2961	2804	1312	1990	1953
ENSG00000089012.14_SIRPG	ENSG00000089012.14	ENSG00000089012	336	303	396	286	298	254	244	280	380	265	650	412	363	237	411	566	303	447	127	272	347
ENSG00000089022.14_MAPKAPK5	ENSG00000089022.14	ENSG00000089022	1140	1185	1094	1070	723	843	875	900	1059	774	1683	1247	1256	909	1307	1440	1034	1185	673	873	1294
ENSG00000089041.17_P2RX7	ENSG00000089041.17	ENSG00000089041	273	385	312	435	220	262	439	248	423	356	602	539	409	527	367	383	341	347	223	439	396
ENSG00000089048.14_ESF1	ENSG00000089048.14	ENSG00000089048	131	109	86	116	101	79	51	70	143	76	216	186	179	86	107	144	159	118	51	114	90
ENSG00000089050.16_RBBP9	ENSG00000089050.16	ENSG00000089050	128	144	122	135	112	100	88	117	162	132	193	185	140	110	146	163	130	148	50	130	143
ENSG00000089053.13_ANAPC5	ENSG00000089053.13	ENSG00000089053	1921	1617	1599	1587	1478	1224	1292	1328	1782	1486	2022	1835	1550	1328	1716	1863	1479	1436	871	1266	1520
ENSG00000089057.15_SLC23A2	ENSG00000089057.15	ENSG00000089057	1050	1225	1255	1166	1153	1102	901	1001	1342	941	1613	1588	1123	1381	1431	1705	1088	1010	949	1279	1303
ENSG00000089060.11_SLC8B1	ENSG00000089060.11	ENSG00000089060	1172	1296	1638	1340	1258	974	1202	1439	1477	1346	1745	1689	1489	1076	1528	1570	1320	1524	1147	1117	1575
ENSG00000089063.15_TMEM230	ENSG00000089063.15	ENSG00000089063	777	679	663	744	678	594	552	608	826	619	839	811	617	656	743	900	658	717	441	743	722
ENSG00000089091.16_DZANK1	ENSG00000089091.16	ENSG00000089091	62	50	38	52	43	38	56	32	48	43	77	82	57	52	48	69	38	53	27	63	54
ENSG00000089094.19_KDM2B	ENSG00000089094.19	ENSG00000089094	1552	1252	1162	1613	1244	956	1023	881	1621	1200	1596	1632	1336	1039	1507	1610	1088	1230	625	989	1286
ENSG00000089101.18_CFAP61	ENSG00000089101.18	ENSG00000089101	15	6	10	12	5	9	21	7	4	9	8	23	12	7	3	7	8	13	8	10	12
ENSG00000089116.4_LHX5	ENSG00000089116.4	ENSG00000089116	12	4	4	3	4	2	17	6	5	3	4	14	6	5	4	3	6	18	8	4	11
ENSG00000089123.16_TASP1	ENSG00000089123.16	ENSG00000089123	217	165	196	147	165	119	111	135	198	121	282	244	168	131	197	248	174	170	114	139	203
ENSG00000089127.13_OAS1	ENSG00000089127.13	ENSG00000089127	629	617	1726	922	545	776	967	413	1047	665	7299	3541	662	9576	867	1056	1969	3999	2084	9041	1992
ENSG00000089154.11_GCN1	ENSG00000089154.11	ENSG00000089154	2245	2344	2181	2336	2368	1665	1629	1549	2689	2379	2412	2311	2388	1589	2538	2568	1773	2241	975	1705	2137
ENSG00000089157.16_RPLP0	ENSG00000089157.16	ENSG00000089157	4673	5274	4297	3471	4286	3464	3837	5685	6348	7794	8570	5364	5940	4353	4173	6627	4855	5049	2246	2929	4541
ENSG00000089159.16_PXN	ENSG00000089159.16	ENSG00000089159	4932	5364	5683	6554	5075	5227	5350	4296	5449	5623	5222	4440	4975	5112	6159	7724	6245	4574	7458	5248	6958
ENSG00000089163.4_SIRT4	ENSG00000089163.4	ENSG00000089163	11	10	11	9	11	12	13	12	15	11	23	21	20	6	18	14	9	25	6	7	14
ENSG00000089169.15_RPH3A	ENSG00000089169.15	ENSG00000089169	48	32	93	102	19	25	99	39	58	41	82	36	42	95	67	15	49	40	80	208	64
ENSG00000089177.18_KIF16B	ENSG00000089177.18	ENSG00000089177	351	411	481	447	372	358	323	354	654	347	796	665	375	198	361	428	397	503	161	337	442
ENSG00000089195.15_TRMT6	ENSG00000089195.15	ENSG00000089195	263	171	176	189	157	167	155	143	245	144	271	249	197	175	217	223	193	198	100	152	139
ENSG00000089199.10_CHGB	ENSG00000089199.10	ENSG00000089199	28	3	3	3	11	6	22	4	11	6	4	10	13	8	12	8	4	9	5	10	5
ENSG00000089220.5_PEBP1	ENSG00000089220.5	ENSG00000089220	941	752	622	632	810	678	638	633	908	649	1005	905	599	471	838	917	709	958	332	504	838
ENSG00000089225.19_TBX5	ENSG00000089225.19	ENSG00000089225	6	2	6	5	2	4	18	8	10	3	3	35	12	4	4	3	8	12	2	10	13
ENSG00000089234.16_BRAP	ENSG00000089234.16	ENSG00000089234	714	548	593	605	575	504	491	438	662	546	635	585	391	521	617	760	570	532	592	532	639
ENSG00000089248.7_ERP29	ENSG00000089248.7	ENSG00000089248	2080	1515	1511	1920	1525	1289	1279	1269	1967	1440	2317	1921	1405	1262	1546	1921	1473	1810	962	1523	1586
ENSG00000089250.19_NOS1	ENSG00000089250.19	ENSG00000089250	21	7	17	19	14	14	34	10	10	12	7	48	23	14	12	19	30	38	24	31	38
ENSG00000089280.18_FUS	ENSG00000089280.18	ENSG00000089280	6147	5301	5197	5529	4809	4082	4464	3973	5651	4352	6462	5144	4743	3988	6296	6526	4666	5135	3688	4001	5398
ENSG00000089289.16_IGBP1	ENSG00000089289.16	ENSG00000089289	366	326	297	306	381	268	291	296	399	383	531	376	335	315	324	429	397	370	348	322	314
ENSG00000089327.15_FXYD5	ENSG00000089327.15	ENSG00000089327	750	838	719	776	413	589	631	492	753	497	1375	1161	1095	611	1077	993	765	1004	373	1012	962
ENSG00000089335.21_ZNF302	ENSG00000089335.21	ENSG00000089335	350	322	246	189	327	314	196	259	349	278	570	518	418	231	313	324	360	332	149	223	246
ENSG00000089351.14_GRAMD1A	ENSG00000089351.14	ENSG00000089351	2410	2477	2924	3059	2612	2522	2477	2954	3267	3053	2757	2617	2769	2933	2773	3994	2890	2427	2698	2066	3356
ENSG00000089356.18_FXYD3	ENSG00000089356.18	ENSG00000089356	6	0	4	2	2	7	5	2	5	3	3	4	2	1	3	3	5	1	0	3	6
ENSG00000089472.16_HEPH	ENSG00000089472.16	ENSG00000089472	27	32	32	18	22	20	37	27	35	27	24	48	21	18	20	44	24	15	57	34	35
ENSG00000089486.17_CDIP1	ENSG00000089486.17	ENSG00000089486	661	706	754	594	714	662	541	463	770	565	700	732	753	447	888	577	592	666	530	727	714
ENSG00000089505.17_CMTM1	ENSG00000089505.17	ENSG00000089505	451	523	570	675	516	477	620	519	551	618	504	601	360	745	519	767	757	415	775	718	717
ENSG00000089558.9_KCNH4	ENSG00000089558.9	ENSG00000089558	11	5	2	2	8	8	11	7	6	6	1	9	5	5	5	6	3	6	4	9	8
ENSG00000089597.18_GANAB	ENSG00000089597.18	ENSG00000089597	2004	2408	1950	2214	2432	1678	1766	1454	2597	2176	2243	2119	1920	1565	2475	2567	1649	2130	1279	1806	2055
ENSG00000089639.11_GMIP	ENSG00000089639.11	ENSG00000089639	5802	5358	6480	6768	5874	4467	5535	4271	6429	6614	4859	4325	4345	5267	5891	7130	5696	3942	8797	4513	6516
ENSG00000089682.16_RBM41	ENSG00000089682.16	ENSG00000089682	356	224	258	292	242	223	218	224	381	205	459	487	324	285	316	371	283	285	169	276	308
ENSG00000089685.15_BIRC5	ENSG00000089685.15	ENSG00000089685	19	23	17	19	16	12	13	16	24	19	21	33	16	67	14	42	21	38	12	27	28
ENSG00000089692.9_LAG3	ENSG00000089692.9	ENSG00000089692	71	61	22	108	107	59	46	37	103	134	29	64	64	46	63	57	90	77	30	27	41
ENSG00000089693.10_MLF2	ENSG00000089693.10	ENSG00000089693	1508	1462	1739	1431	1850	1702	1718	1346	1796	1680	1365	1264	897	1368	1816	2042	1657	1299	2061	1472	1831
ENSG00000089723.10_OTUB2	ENSG00000089723.10	ENSG00000089723	103	108	106	112	129	77	95	119	165	86	155	181	175	92	138	125	112	139	58	95	166
ENSG00000089737.17_DDX24	ENSG00000089737.17	ENSG00000089737	2932	2373	2290	2708	2405	2059	1969	1618	3002	2045	3341	2963	2374	1862	3088	3189	2197	2559	1318	2180	2606
ENSG00000089775.11_ZBTB25	ENSG00000089775.11	ENSG00000089775	1740	1688	1446	1222	1308	1127	1154	1387	1603	1257	2346	2011	1713	1102	1788	2096	1321	1785	690	1044	1658
ENSG00000089818.18_NECAP1	ENSG00000089818.18	ENSG00000089818	927	819	892	886	808	685	702	757	945	769	1063	866	715	781	910	1098	868	786	731	818	815
ENSG00000089820.15_ARHGAP4	ENSG00000089820.15	ENSG00000089820	6562	7237	7517	7420	7634	5759	6670	5671	8316	8358	7932	7681	8278	6051	7687	7869	6927	6872	6735	6126	7111
ENSG00000089847.12_ANKRD24	ENSG00000089847.12	ENSG00000089847	57	38	32	41	31	14	26	22	41	55	38	32	47	27	27	34	16	35	18	28	29
ENSG00000089876.12_DHX32	ENSG00000089876.12	ENSG00000089876	129	117	155	171	179	145	161	128	225	135	249	241	124	152	159	165	124	221	109	154	188
ENSG00000089902.10_RCOR1	ENSG00000089902.10	ENSG00000089902	1625	1646	2089	2418	1909	1712	1902	1456	2144	1684	1991	1526	1353	1863	2157	2491	1976	1516	2365	1800	2243
ENSG00000089916.18_GPATCH2L	ENSG00000089916.18	ENSG00000089916	2883	2557	2749	2837	2909	2469	2744	2483	3384	2317	4040	3675	2804	2802	3110	3630	2699	2617	2682	2734	3057
ENSG00000090006.17_LTBP4	ENSG00000090006.17	ENSG00000090006	484	607	361	605	520	445	421	437	586	575	594	523	738	261	500	458	508	647	170	237	483
ENSG00000090013.11_BLVRB	ENSG00000090013.11	ENSG00000090013	5179	4375	2916	4789	4472	3803	5263	6861	6118	8175	4639	2468	2480	3004	4051	4068	3924	3665	4576	2632	6487
ENSG00000090020.11_SLC9A1	ENSG00000090020.11	ENSG00000090020	523	450	568	730	530	508	563	460	666	667	596	502	606	539	706	709	546	535	832	582	805
ENSG00000090054.15_SPTLC1	ENSG00000090054.15	ENSG00000090054	684	542	678	730	611	465	553	470	760	495	787	761	511	616	703	893	646	597	693	744	751
ENSG00000090060.18_PAPOLA	ENSG00000090060.18	ENSG00000090060	5019	3778	4793	4683	4787	3946	3964	4426	5442	4359	5224	5313	3703	4895	4596	6161	4700	4354	4993	4173	4934
ENSG00000090061.17_CCNK	ENSG00000090061.17	ENSG00000090061	785	587	648	733	569	572	582	506	652	499	706	642	605	596	758	876	595	594	613	577	760
ENSG00000090097.21_PCBP4	ENSG00000090097.21	ENSG00000090097	115	136	96	140	164	105	108	112	154	172	173	127	137	85	143	112	143	152	43	67	122
ENSG00000090104.12_RGS1	ENSG00000090104.12	ENSG00000090104	19	24	14	22	25	22	21	16	29	33	14	45	24	41	42	29	35	16	20	33	23
ENSG00000090238.12_YPEL3	ENSG00000090238.12	ENSG00000090238	8073	7238	9947	9831	7652	6998	7096	8872	7628	10726	7718	4986	4171	8769	8428	9570	8599	5745	9789	7428	8972
ENSG00000090263.16_MRPS33	ENSG00000090263.16	ENSG00000090263	113	52	69	85	72	61	71	62	82	75	137	100	103	68	72	104	84	97	54	74	80
ENSG00000090266.13_NDUFB2	ENSG00000090266.13	ENSG00000090266	121	149	172	142	163	141	148	162	255	192	273	203	176	136	183	197	183	198	96	186	132
ENSG00000090273.14_NUDC	ENSG00000090273.14	ENSG00000090273	656	611	553	716	469	499	505	392	622	514	820	632	485	538	652	644	523	687	398	544	647
ENSG00000090316.16_MAEA	ENSG00000090316.16	ENSG00000090316	2040	2038	2218	2272	2057	2057	2040	1770	2489	2052	1871	2361	2004	1677	2176	3088	2205	1717	3293	1930	2486
ENSG00000090339.9_ICAM1	ENSG00000090339.9	ENSG00000090339	570	832	732	959	687	591	825	653	745	799	842	610	554	881	777	1106	934	744	1059	777	758
ENSG00000090372.15_STRN4	ENSG00000090372.15	ENSG00000090372	2380	2134	2662	2735	2774	2320	2603	2093	2701	2758	2300	2132	2140	2038	2715	2831	2189	1966	2990	1963	2667
ENSG00000090376.11_IRAK3	ENSG00000090376.11	ENSG00000090376	1766	2177	2598	2300	2080	1840	3111	2683	2868	1528	2511	2451	2278	3265	2547	3339	2725	1652	5408	2886	3670
ENSG00000090382.7_LYZ	ENSG00000090382.7	ENSG00000090382	9495	24574	29559	31151	26081	19278	37548	15533	31990	18719	48992	34464	22035	53523	33042	35168	28503	28651	28655	58536	38899
ENSG00000090402.8_SI	ENSG00000090402.8	ENSG00000090402	0	1	2	0	0	4	4	2	1	0	2	1	4	0	0	0	0	4	0	1	0
ENSG00000090432.7_MUL1	ENSG00000090432.7	ENSG00000090432	343	321	351	325	388	338	327	280	459	304	460	428	272	388	393	457	330	369	346	360	387
ENSG00000090447.12_TFAP4	ENSG00000090447.12	ENSG00000090447	447	476	447	402	395	307	332	334	491	414	775	553	616	333	539	530	392	470	223	353	545
ENSG00000090470.15_PDCD7	ENSG00000090470.15	ENSG00000090470	658	758	655	680	679	529	537	555	855	629	870	919	759	598	738	809	645	770	285	582	685
ENSG00000090487.11_SPG21	ENSG00000090487.11	ENSG00000090487	700	1004	1081	913	909	953	1079	909	1193	962	1047	1133	825	1074	1106	1392	1120	906	1273	1090	1299
ENSG00000090512.12_FETUB	ENSG00000090512.12	ENSG00000090512	1	0	1	3	0	2	4	2	1	1	1	8	1	3	2	2	1	3	2	4	4
ENSG00000090520.11_DNAJB11	ENSG00000090520.11	ENSG00000090520	436	377	459	474	400	364	397	309	523	333	630	584	319	445	483	522	382	403	279	421	409
ENSG00000090530.10_P3H2	ENSG00000090530.10	ENSG00000090530	11	15	16	14	17	11	17	7	16	17	15	41	21	8	7	7	14	10	11	12	16
ENSG00000090534.20_THPO	ENSG00000090534.20	ENSG00000090534	6	3	6	4	4	4	2	7	4	3	3	8	3	1	4	4	5	6	2	3	1
ENSG00000090539.15_CHRD	ENSG00000090539.15	ENSG00000090539	13	7	1	13	14	8	15	1	10	3	5	14	5	2	6	3	4	12	7	8	8
ENSG00000090554.13_FLT3LG	ENSG00000090554.13	ENSG00000090554	511	548	475	412	335	329	364	472	587	458	944	581	728	386	588	574	525	860	192	480	616
ENSG00000090565.16_RAB11FIP3	ENSG00000090565.16	ENSG00000090565	690	707	584	667	688	499	484	546	790	747	841	826	806	468	775	784	527	683	326	446	655
ENSG00000090581.10_GNPTG	ENSG00000090581.10	ENSG00000090581	780	791	868	899	845	687	728	715	929	854	926	849	891	725	902	1054	742	715	801	781	953
ENSG00000090612.21_ZNF268	ENSG00000090612.21	ENSG00000090612	293	254	237	181	269	231	204	209	362	270	480	474	417	236	238	332	298	273	162	279	240
ENSG00000090615.15_GOLGA3	ENSG00000090615.15	ENSG00000090615	3125	2949	2876	3610	2733	2199	2151	1863	3627	2816	3238	3022	2703	2315	3281	3478	2791	3226	1856	2650	2686
ENSG00000090621.14_PABPC4	ENSG00000090621.14	ENSG00000090621	1207	1188	1120	1315	782	895	969	866	1327	930	1576	1504	1248	762	1349	1450	945	1267	534	932	1288
ENSG00000090659.18_CD209	ENSG00000090659.18	ENSG00000090659	15	11	8	10	14	17	20	3	27	8	21	23	9	18	21	14	14	15	8	19	34
ENSG00000090661.12_CERS4	ENSG00000090661.12	ENSG00000090661	332	402	397	437	437	257	352	272	372	290	386	352	346	334	430	312	266	310	208	200	402
ENSG00000090674.16_MCOLN1	ENSG00000090674.16	ENSG00000090674	1476	1311	1445	1277	1498	1336	1118	1502	1157	1744	1815	796	831	1069	2121	1405	1336	887	740	1065	1417
ENSG00000090686.16_USP48	ENSG00000090686.16	ENSG00000090686	1651	1368	1507	1488	1301	1229	1319	1118	1649	1020	1870	1919	1341	1269	1783	2240	1582	1491	1505	1471	1735
ENSG00000090776.6_EFNB1	ENSG00000090776.6	ENSG00000090776	228	198	286	243	323	268	258	168	368	290	416	321	216	224	320	294	210	257	192	343	298
ENSG00000090857.13_PDPR	ENSG00000090857.13	ENSG00000090857	2076	1878	1693	1888	1220	872	724	1211	1605	1205	1941	1364	1742	1664	2146	2099	1456	775	737	718	910
ENSG00000090861.15_AARS1	ENSG00000090861.15	ENSG00000090861	618	612	600	620	529	408	440	339	675	535	749	625	421	476	544	731	501	701	229	496	576
ENSG00000090863.11_GLG1	ENSG00000090863.11	ENSG00000090863	3600	3569	3063	4353	3202	2370	2757	2464	3662	3843	3332	2986	3343	2300	4357	4033	3117	3337	2036	2426	3404
ENSG00000090889.12_KIF4A	ENSG00000090889.12	ENSG00000090889	38	21	16	21	28	27	23	18	30	45	22	28	26	29	33	43	31	40	13	45	24
ENSG00000090905.19_TNRC6A	ENSG00000090905.19	ENSG00000090905	2223	1910	1729	1851	1676	1392	1569	1310	2068	1434	2716	2106	1763	1501	2303	2252	1669	1974	1094	1551	2056
ENSG00000090924.15_PLEKHG2	ENSG00000090924.15	ENSG00000090924	438	480	434	629	381	303	318	336	440	572	603	627	696	358	568	494	445	531	208	334	520
ENSG00000090932.11_DLL3	ENSG00000090932.11	ENSG00000090932	3	3	8	6	7	14	10	5	7	4	6	10	6	3	7	3	10	9	1	2	8
ENSG00000090971.5_NAT14	ENSG00000090971.5	ENSG00000090971	35	30	36	30	39	24	40	34	46	46	28	45	44	30	44	32	25	37	32	25	28
ENSG00000090975.12_PITPNM2	ENSG00000090975.12	ENSG00000090975	669	754	728	654	681	554	560	620	700	867	974	956	954	387	894	736	553	880	382	685	734
ENSG00000090989.18_EXOC1	ENSG00000090989.18	ENSG00000090989	723	566	644	567	633	613	599	543	791	475	920	820	583	778	767	954	736	624	710	727	733
ENSG00000091009.8_RBM27	ENSG00000091009.8	ENSG00000091009	789	705	689	650	764	585	608	530	932	707	793	943	605	665	817	946	689	693	613	520	758
ENSG00000091010.6_POU4F3	ENSG00000091010.6	ENSG00000091010	8	3	4	1	9	6	10	4	9	5	4	11	11	6	4	6	4	6	5	10	5
ENSG00000091039.17_OSBPL8	ENSG00000091039.17	ENSG00000091039	4262	3389	5911	3970	5508	3993	4093	3929	8071	4881	4223	4612	3603	4301	3947	5960	5610	3702	6403	3529	4319
ENSG00000091073.19_DTX2	ENSG00000091073.19	ENSG00000091073	702	741	892	910	637	582	641	536	672	748	681	673	671	790	740	1074	661	637	800	743	926
ENSG00000091106.19_NLRC4	ENSG00000091106.19	ENSG00000091106	396	472	758	557	484	602	729	508	591	593	734	546	343	620	607	665	643	419	808	638	650
ENSG00000091127.14_PUS7	ENSG00000091127.14	ENSG00000091127	90	94	71	72	72	76	77	49	86	63	145	99	96	72	108	115	71	75	43	89	68
ENSG00000091128.13_LAMB4	ENSG00000091128.13	ENSG00000091128	8	6	9	2	4	9	18	6	9	9	7	18	8	3	7	6	12	14	7	9	11
ENSG00000091129.21_NRCAM	ENSG00000091129.21	ENSG00000091129	60	81	147	49	38	54	29	83	44	77	72	88	54	23	111	65	32	38	19	23	63
ENSG00000091136.14_LAMB1	ENSG00000091136.14	ENSG00000091136	97	76	117	66	79	71	98	95	85	59	137	114	80	94	104	135	126	110	117	95	138
ENSG00000091137.14_SLC26A4	ENSG00000091137.14	ENSG00000091137	14	11	14	1	3	6	18	14	7	13	5	19	10	8	13	7	9	10	6	18	12
ENSG00000091138.13_SLC26A3	ENSG00000091138.13	ENSG00000091138	4	4	5	5	4	4	6	17	8	5	6	5	10	4	8	9	5	6	2	11	11
ENSG00000091140.14_DLD	ENSG00000091140.14	ENSG00000091140	434	369	413	430	419	347	362	297	548	346	631	569	394	441	493	569	483	435	415	488	379
ENSG00000091157.13_WDR7	ENSG00000091157.13	ENSG00000091157	1565	1335	1447	1417	1326	1155	1216	1122	1670	970	2222	1982	1293	1180	1691	1956	1383	1650	923	1272	1516
ENSG00000091164.13_TXNL1	ENSG00000091164.13	ENSG00000091164	568	426	465	509	450	470	380	447	598	478	646	633	459	484	463	664	489	457	342	495	497
ENSG00000091181.19_IL5RA	ENSG00000091181.19	ENSG00000091181	268	240	463	783	184	195	163	211	468	138	72	244	165	381	537	243	271	348	149	550	248
ENSG00000091262.15_ABCC6	ENSG00000091262.15	ENSG00000091262	107	160	284	267	191	177	269	158	246	193	184	194	167	209	305	237	149	128	357	135	218
ENSG00000091317.8_CMTM6	ENSG00000091317.8	ENSG00000091317	3466	2612	3419	3103	4158	3135	3320	3711	4389	4192	4267	2846	2078	4419	2927	4751	4063	2944	5331	3976	3569
ENSG00000091409.15_ITGA6	ENSG00000091409.15	ENSG00000091409	1551	1639	1453	1665	1254	1079	1173	1433	1537	1081	2563	1729	1782	941	1829	2121	1551	2122	653	1227	1625
ENSG00000091428.18_RAPGEF4	ENSG00000091428.18	ENSG00000091428	21	12	21	11	11	13	19	21	10	7	14	27	16	4	12	12	11	20	0	7	20
ENSG00000091436.17_MAP3K20	ENSG00000091436.17	ENSG00000091436	316	280	451	489	294	410	332	537	483	299	580	469	282	476	492	503	419	357	346	439	447
ENSG00000091482.8_SMPX	ENSG00000091482.8	ENSG00000091482	0	1	2	1	2	0	4	1	0	1	0	0	2	3	0	1	0	2	4	1	0
ENSG00000091483.6_FH	ENSG00000091483.6	ENSG00000091483	265	223	219	222	242	212	204	155	267	211	333	279	179	232	222	236	218	255	137	220	214
ENSG00000091490.11_SEL1L3	ENSG00000091490.11	ENSG00000091490	2408	1843	1323	1311	1341	1194	1112	1567	2038	1303	1494	2433	1299	1688	1530	2024	1571	1273	767	940	1440
ENSG00000091513.16_TF	ENSG00000091513.16	ENSG00000091513	105	101	113	91	86	120	162	84	114	107	106	182	177	74	116	107	120	123	77	84	126
ENSG00000091527.15_CDV3	ENSG00000091527.15	ENSG00000091527	4166	3400	3730	4602	3845	3361	3568	2800	4980	3780	4735	4505	3214	3379	4259	4935	4044	3709	3719	3926	4140
ENSG00000091536.19_MYO15A	ENSG00000091536.19	ENSG00000091536	59	82	77	65	49	64	73	48	57	48	99	95	50	55	81	73	59	66	62	55	99
ENSG00000091542.9_ALKBH5	ENSG00000091542.9	ENSG00000091542	2634	2647	2973	3002	2973	2619	2433	2096	3184	2529	3126	2851	2257	2231	3311	3466	2499	2824	1818	2541	2769
ENSG00000091583.11_APOH	ENSG00000091583.11	ENSG00000091583	2	3	1	0	3	1	6	1	0	1	2	2	0	3	2	1	1	7	0	3	2
ENSG00000091592.16_NLRP1	ENSG00000091592.16	ENSG00000091592	7537	8300	9265	9418	8858	6694	7674	6724	9105	8305	7802	7292	8484	7687	8845	10551	7858	5943	9190	6831	10608
ENSG00000091622.16_PITPNM3	ENSG00000091622.16	ENSG00000091622	50	36	37	36	35	23	61	31	46	35	51	59	39	32	47	25	44	43	40	48	58
ENSG00000091640.8_SPAG7	ENSG00000091640.8	ENSG00000091640	250	231	182	260	241	165	186	213	269	226	354	265	233	205	265	271	248	304	190	216	205
ENSG00000091651.9_ORC6	ENSG00000091651.9	ENSG00000091651	24	19	21	31	19	25	29	21	39	30	29	44	28	34	27	34	29	47	14	31	29
ENSG00000091656.19_ZFHX4	ENSG00000091656.19	ENSG00000091656	14	13	15	5	9	13	28	14	7	23	10	35	28	9	3	7	15	18	7	16	12
ENSG00000091664.9_SLC17A6	ENSG00000091664.9	ENSG00000091664	4	0	4	1	2	4	13	2	4	2	1	10	6	6	1	3	7	4	4	2	4
ENSG00000091704.10_CPA1	ENSG00000091704.10	ENSG00000091704	1	2	3	0	9	7	5	4	5	5	1	6	8	1	7	4	7	7	3	4	6
ENSG00000091732.17_ZC3HC1	ENSG00000091732.17	ENSG00000091732	106	109	94	82	102	89	91	86	123	90	151	131	121	117	125	134	95	95	45	96	132
ENSG00000091831.23_ESR1	ENSG00000091831.23	ENSG00000091831	455	341	335	368	286	218	305	334	407	235	471	418	387	306	430	410	357	389	204	291	390
ENSG00000091844.8_RGS17	ENSG00000091844.8	ENSG00000091844	111	55	59	71	122	80	80	73	67	69	180	150	124	76	67	111	103	83	29	103	58
ENSG00000091879.13_ANGPT2	ENSG00000091879.13	ENSG00000091879	252	184	184	177	165	126	168	172	216	112	281	260	190	139	215	279	211	221	109	178	264
ENSG00000091947.10_TMEM101	ENSG00000091947.10	ENSG00000091947	274	304	393	272	333	259	282	276	382	289	475	352	332	289	310	342	300	333	229	299	303
ENSG00000091972.18_CD200	ENSG00000091972.18	ENSG00000091972	108	93	49	29	65	40	38	90	69	29	13	216	69	136	48	65	81	39	38	50	112
ENSG00000091986.15_CCDC80	ENSG00000091986.15	ENSG00000091986	200	120	64	124	42	119	70	53	59	35	47	79	53	60	57	67	64	61	43	49	77
ENSG00000092009.10_CMA1	ENSG00000092009.10	ENSG00000092009	3	2	0	1	1	0	1	3	9	2	0	3	1	1	2	1	5	1	0	0	2
ENSG00000092010.15_PSME1	ENSG00000092010.15	ENSG00000092010	2486	2225	2211	2555	2096	1640	2177	1695	2350	1939	2798	2350	1319	2758	1950	2589	2786	2228	2351	2707	2428
ENSG00000092020.10_PPP2R3C	ENSG00000092020.10	ENSG00000092020	253	250	279	253	229	210	270	216	240	236	279	305	218	333	310	385	293	222	339	262	275
ENSG00000092036.18_HAUS4	ENSG00000092036.18	ENSG00000092036	578	452	478	634	472	449	446	582	594	579	481	272	391	556	436	814	556	463	659	511	588
ENSG00000092051.17_JPH4	ENSG00000092051.17	ENSG00000092051	24	25	34	27	35	21	33	34	35	27	46	55	44	29	26	42	19	41	20	56	34
ENSG00000092054.13_MYH7	ENSG00000092054.13	ENSG00000092054	7	0	4	2	8	7	1	4	4	4	3	15	8	2	7	4	1	4	3	3	7
ENSG00000092067.5_CEBPE	ENSG00000092067.5	ENSG00000092067	80	64	177	315	60	55	91	165	182	30	96	70	38	126	217	75	81	143	62	154	88
ENSG00000092068.20_SLC7A8	ENSG00000092068.20	ENSG00000092068	33	41	30	120	93	63	33	27	54	26	186	60	50	17	79	29	31	41	21	100	48
ENSG00000092094.11_OSGEP	ENSG00000092094.11	ENSG00000092094	654	558	495	545	477	393	469	517	548	450	741	613	527	437	451	552	461	466	256	401	543
ENSG00000092096.16_SLC22A17	ENSG00000092096.16	ENSG00000092096	54	59	68	41	55	45	39	68	65	58	84	43	108	30	33	62	51	115	14	30	94
ENSG00000092098.17_RNF31	ENSG00000092098.17	ENSG00000092098	1263	1353	1459	1501	1210	912	1203	997	1258	1465	1502	1444	1190	1684	1171	1449	1394	1260	1369	1345	1504
ENSG00000092108.21_SCFD1	ENSG00000092108.21	ENSG00000092108	590	388	427	456	355	481	420	321	536	339	709	680	484	507	487	579	595	521	363	560	467
ENSG00000092140.16_G2E3	ENSG00000092140.16	ENSG00000092140	443	363	383	313	323	308	274	313	436	325	620	575	412	336	414	511	405	410	232	376	351
ENSG00000092148.13_HECTD1	ENSG00000092148.13	ENSG00000092148	2328	2109	2203	2083	2063	1832	1873	1670	2792	1899	2647	2624	2000	1840	2438	2815	2019	2188	1648	1872	2207
ENSG00000092199.17_HNRNPC	ENSG00000092199.17	ENSG00000092199	7363	5633	5599	6215	6571	5290	4998	5917	7572	5554	7827	6733	4811	6460	6664	8963	6771	6101	6325	6058	6668
ENSG00000092200.12_RPGRIP1	ENSG00000092200.12	ENSG00000092200	95	143	128	143	183	144	127	68	114	86	84	106	88	113	153	183	127	51	261	119	147
ENSG00000092201.10_SUPT16H	ENSG00000092201.10	ENSG00000092201	1674	1301	1232	1457	1526	1136	1167	802	1680	1211	1500	1471	1117	1068	1499	1720	1258	1342	963	1239	1229
ENSG00000092203.15_TOX4	ENSG00000092203.15	ENSG00000092203	1881	1671	1776	1878	1788	1545	1584	1430	2028	1528	1935	1742	1281	1628	1923	2506	1807	1590	1794	1628	1845
ENSG00000092208.17_GEMIN2	ENSG00000092208.17	ENSG00000092208	57	46	49	55	40	36	42	35	51	29	42	55	49	37	48	58	39	50	33	47	37
ENSG00000092295.12_TGM1	ENSG00000092295.12	ENSG00000092295	49	30	65	52	20	34	44	40	41	45	44	35	44	21	40	36	38	37	15	33	54
ENSG00000092330.18_TINF2	ENSG00000092330.18	ENSG00000092330	994	1047	997	1106	916	948	972	782	1090	1022	1365	1183	931	1039	1158	1328	1065	975	1047	1056	1126
ENSG00000092345.13_DAZL	ENSG00000092345.13	ENSG00000092345	11	5	8	3	2	3	14	4	3	6	0	18	6	6	2	3	11	6	2	6	5
ENSG00000092377.15_TBL1Y	ENSG00000092377.15	ENSG00000092377	0	0	0	0	0	0	0	0	0	0	0	0	0	0	0	0	0	0	0	0	0
ENSG00000092421.16_SEMA6A	ENSG00000092421.16	ENSG00000092421	260	298	238	221	215	172	244	184	281	214	316	438	373	214	281	362	238	251	109	226	313
ENSG00000092439.16_TRPM7	ENSG00000092439.16	ENSG00000092439	1825	1381	1421	1307	1556	1199	1164	1291	1886	1304	2129	2060	1406	1293	1608	1779	1492	1555	803	1277	1585
ENSG00000092445.12_TYRO3	ENSG00000092445.12	ENSG00000092445	20	14	24	12	13	12	41	18	17	12	15	26	23	10	13	22	14	22	12	26	23
ENSG00000092470.12_WDR76	ENSG00000092470.12	ENSG00000092470	199	159	128	148	118	115	98	106	160	99	161	176	117	126	137	206	113	103	54	108	116
ENSG00000092529.25_CAPN3	ENSG00000092529.25	ENSG00000092529	749	676	829	716	659	589	656	730	805	660	989	960	775	993	815	802	665	689	599	777	966
ENSG00000092531.10_SNAP23	ENSG00000092531.10	ENSG00000092531	1958	1369	1796	1956	1782	1643	1742	1697	2029	1566	1792	1676	988	1676	1950	2215	1763	1296	2571	1737	1833
ENSG00000092607.15_TBX15	ENSG00000092607.15	ENSG00000092607	7	0	4	3	1	4	14	6	7	3	5	15	10	2	5	3	4	13	1	12	5
ENSG00000092621.12_PHGDH	ENSG00000092621.12	ENSG00000092621	70	35	62	44	28	40	59	54	43	34	162	92	61	49	61	134	36	77	28	45	74
ENSG00000092758.18_COL9A3	ENSG00000092758.18	ENSG00000092758	69	54	158	157	82	99	163	158	104	393	32	162	51	106	6	168	57	61	362	89	127
ENSG00000092820.18_EZR	ENSG00000092820.18	ENSG00000092820	5616	4032	3227	4526	3869	3600	2623	2079	5336	3568	3954	4767	2645	3099	4610	5079	3784	3794	2155	3482	3681
ENSG00000092841.18_MYL6	ENSG00000092841.18	ENSG00000092841	3386	2884	2934	2928	3131	2240	2839	4239	3624	4613	4084	2584	2243	3866	2855	3916	4133	3488	3684	3602	3241
ENSG00000092847.12_AGO1	ENSG00000092847.12	ENSG00000092847	2015	1911	2194	2589	2179	1855	1993	1357	2464	2091	2230	2314	1825	1786	2758	2416	1892	1666	2183	1887	2078
ENSG00000092850.12_TEKT2	ENSG00000092850.12	ENSG00000092850	1	1	2	2	23	5	8	2	8	0	0	11	3	2	4	3	1	2	41	6	5
ENSG00000092853.14_CLSPN	ENSG00000092853.14	ENSG00000092853	89	35	38	70	53	55	47	48	74	57	48	44	36	90	57	133	76	86	39	75	48
ENSG00000092871.16_RFFL	ENSG00000092871.16	ENSG00000092871	2644	2647	3080	3277	3047	2331	2835	2478	3162	2795	2905	2520	2017	2822	3195	4131	3026	2317	3888	2691	3360
ENSG00000092929.11_UNC13D	ENSG00000092929.11	ENSG00000092929	3859	4623	4952	4881	5237	4245	4079	3631	5296	5198	3749	3499	3819	4281	5013	5255	4650	3838	6206	4503	4516
ENSG00000092931.11_MFSD11	ENSG00000092931.11	ENSG00000092931	306	398	347	370	357	293	379	280	476	361	436	503	357	341	424	458	380	381	242	364	358
ENSG00000092964.18_DPYSL2	ENSG00000092964.18	ENSG00000092964	1282	1397	1786	1771	1357	1489	1380	889	2228	1297	2456	2023	1400	1979	1953	1751	1459	1549	1184	2213	1738
ENSG00000092969.12_TGFB2	ENSG00000092969.12	ENSG00000092969	18	16	12	24	11	13	21	15	41	29	12	20	26	5	27	12	25	19	15	19	11
ENSG00000092978.11_GPATCH2	ENSG00000092978.11	ENSG00000092978	411	209	274	240	289	242	220	269	367	219	526	432	296	265	331	344	330	291	176	327	270
ENSG00000093000.19_NUP50	ENSG00000093000.19	ENSG00000093000	3807	3745	3901	4978	4676	3749	4095	3343	4961	3484	3703	4699	2509	3599	4727	6063	3881	3062	5028	3287	4705
ENSG00000093009.10_CDC45	ENSG00000093009.10	ENSG00000093009	15	11	9	8	9	3	15	14	7	9	9	12	7	39	9	30	6	15	4	13	9
ENSG00000093010.14_COMT	ENSG00000093010.14	ENSG00000093010	345	355	492	450	345	318	422	340	464	467	670	541	594	500	477	484	394	482	280	462	538
ENSG00000093072.18_ADA2	ENSG00000093072.18	ENSG00000093072	1912	2472	2507	3295	2181	2413	2316	1599	3236	2298	3175	3583	2572	3194	3336	3147	2126	3023	1795	4182	3352
ENSG00000093100.13_AC016026.1	ENSG00000093100.13	ENSG00000093100	56	107	82	26	84	58	67	76	103	84	26	97	31	96	47	50	110	63	88	28	90
ENSG00000093134.15_VNN3	ENSG00000093134.15	ENSG00000093134	876	925	1331	908	1523	1273	1330	954	1251	835	607	969	587	1516	1435	2046	1071	564	2992	804	1686
[truncated: 58,756 more rows]
